# Supplementary material for: AI-based prediction of depression symptomatology in first-episode psychosis patients: insights from the EUFEST and RAISE-ETP clinical trials
Source: Psychol Med. 2025 Jul 30;55:e221. doi: 10.1017/S0033291725100950 (PMC12341035; doi:10.1017/S0033291725100950)
Supplement: Mena et al. supplementary material 2 — Mena et al. supplementary material [file S0033291725100950sup002.zip]

Archive with 8 entries (7 files):
- supporting files/
- supporting files/baseline_extraction_eufest.html
- supporting files/baseline_extraction_raiseetp.html
- supporting files/Data dictionary EUFEST.xlsx
- supporting files/Data dictionary RAISE.xlsx
- supporting files/prediction_set_extraction_eufest.html
- supporting files/prediction_set_extraction_raiseetp.html
- supporting files/TRIPODAI_checklist.pdf
