# Supplementary material for: AI-based prediction of depression symptomatology in first-episode psychosis patients: insights from the EUFEST and RAISE-ETP clinical trials
Source: Psychol Med. 2025 Jul 30;55:e221. doi: 10.1017/S0033291725100950 (PMC12341035; doi:10.1017/S0033291725100950)
Supplement: Mena et al. supplementary material 2 — Mena et al. supplementary material [file S0033291725100950sup002.zip › supporting files/Data dictionary EUFEST.xlsx]

## Sheet: Baseline
Data	Variable	Description	Variable type	Variable values	Derived/Dummy Coded	NOTES
Camberwell Assessment of Needs (CAN)	V1CA001	Visit 1 CA001 'Accommodation user Need'	Ordinal/Continuous	{0.0: 'No', 1.0: 'No/Moderate', 2.0: 'Unmet need'}	No
Data provenance:	V1CA002	Visit 1 CA002 'Accommodation user Informal help given'	Ordinal/Continuous	{0.0: 'none', 1.0: 'low', 2.0: 'moderate', 3.0: 'high'}	No
camber_070727.xlsx	V1CA003	Visit 1 CA003 'Accommodation user Formal help given'	Ordinal/Continuous	{0.0: 'none', 1.0: 'low', 2.0: 'moderate', 3.0: 'high'}	No
	V1CA004	Visit 1 CA004 'Accommodation user Formal help needed'	Ordinal/Continuous	{0.0: 'none', 1.0: 'low', 2.0: 'moderate', 3.0: 'high'}	No
	V1CA005	Visit 1 CA005 'Accommodation user Type of help'	Ordinal/Continuous	{0.0: 'none', 1.0: 'low', 2.0: 'moderate', 3.0: 'high'}	No
	V1CA006	Visit 1 CA006 'Accommodation user Amount of help'	Ordinal/Continuous	{0.0: 'none', 1.0: 'low', 2.0: 'moderate', 3.0: 'high'}	No
	V1CA007	Visit 1 CA007 'Accommodation staff Need'	Ordinal/Continuous	{0.0: 'No', 1.0: 'No/Moderate', 2.0: 'Unmet need'}	No
	V1CA008	Visit 1 CA008 'Accommodation staff Informal help given'	Ordinal/Continuous	{0.0: 'none', 1.0: 'low', 2.0: 'moderate', 3.0: 'high'}	No
	V1CA009	Visit 1 CA009 'Accommodation staff Formal help given'	Ordinal/Continuous	{0.0: 'none', 1.0: 'low', 2.0: 'moderate', 3.0: 'high'}	No
	V1CA010	Visit 1 CA010 'Accommodation staff Formal help needed'	Ordinal/Continuous	{0.0: 'none', 1.0: 'low', 2.0: 'moderate', 3.0: 'high'}	No
	V1CA011	Visit 1 CA011 'Food user Need'	Ordinal/Continuous	{0.0: 'No', 1.0: 'No/Moderate', 2.0: 'Unmet need'}	No
	V1CA012	Visit 1 CA012 'Food user Informal help given'	Ordinal/Continuous	{0.0: 'none', 1.0: 'low', 2.0: 'moderate', 3.0: 'high'}	No
	V1CA013	Visit 1 CA013 'Food user Formal help given'	Ordinal/Continuous	{0.0: 'none', 1.0: 'low', 2.0: 'moderate', 3.0: 'high'}	No
	V1CA014	Visit 1 CA014 'Food user Formal help needed'	Ordinal/Continuous	{0.0: 'none', 1.0: 'low', 2.0: 'moderate', 3.0: 'high'}	No
	V1CA015	Visit 1 CA015 'Food user Type of help'	Ordinal/Continuous	{0.0: 'none', 1.0: 'low', 2.0: 'moderate', 3.0: 'high'}	No
	V1CA016	Visit 1 CA016 'Food user Amount of help'	Ordinal/Continuous	{0.0: 'none', 1.0: 'low', 2.0: 'moderate', 3.0: 'high'}	No
	V1CA017	Visit 1 CA017 'Food staff Need'	Ordinal/Continuous	{0.0: 'No', 1.0: 'No/Moderate', 2.0: 'Unmet need'}	No
	V1CA018	Visit 1 CA018 'Food staff Informal help given'	Ordinal/Continuous	{0.0: 'none', 1.0: 'low', 2.0: 'moderate', 3.0: 'high'}	No
	V1CA019	Visit 1 CA019 'Food staff Formal help given'	Ordinal/Continuous	{0.0: 'none', 1.0: 'low', 2.0: 'moderate', 3.0: 'high'}	No
	V1CA020	Visit 1 CA020 'Food staff Formal help needed'	Ordinal/Continuous	{0.0: 'none', 1.0: 'low', 2.0: 'moderate', 3.0: 'high'}	No
	V1CA022	Visit 1 CA022 'Looking after home user Need'	Ordinal/Continuous	{0.0: 'No', 1.0: 'No/Moderate', 2.0: 'Unmet need'}	No
	V1CA023	Visit 1 CA023 'Looking after home user Informal help given'	Ordinal/Continuous	{0.0: 'none', 1.0: 'low', 2.0: 'moderate', 3.0: 'high'}	No
	V1CA024	Visit 1 CA024 'Looking after home user Formal help given'	Ordinal/Continuous	{0.0: 'none', 1.0: 'low', 2.0: 'moderate', 3.0: 'high'}	No
	V1CA025	Visit 1 CA025 'Looking after home user Formal help needed'	Ordinal/Continuous	{0.0: 'none', 1.0: 'low', 2.0: 'moderate', 3.0: 'high'}	No
	V1CA026	Visit 1 CA026 'Looking after home user Type of help'	Ordinal/Continuous	{0.0: 'none', 1.0: 'low', 2.0: 'moderate', 3.0: 'high'}	No
	V1CA027	Visit 1 CA027 'Looking after home user Amount of help'	Ordinal/Continuous	{0.0: 'none', 1.0: 'low', 2.0: 'moderate', 3.0: 'high'}	No
	V1CA028	Visit 1 CA028 'Looking after home staff Need'	Ordinal/Continuous	{0.0: 'No', 1.0: 'No/Moderate', 2.0: 'Unmet need'}	No
	V1CA029	Visit 1 CA029 'Looking after home staff Informal help given'	Ordinal/Continuous	{0.0: 'none', 1.0: 'low', 2.0: 'moderate', 3.0: 'high'}	No
	V1CA030	Visit 1 CA030 'Looking after home staff Formal help given'	Ordinal/Continuous	{0.0: 'none', 1.0: 'low', 2.0: 'moderate', 3.0: 'high'}	No
	V1CA031	Visit 1 CA031 'Looking after home staff Formal help needed'	Ordinal/Continuous	{0.0: 'none', 1.0: 'low', 2.0: 'moderate', 3.0: 'high'}	No
	V1CA032	Visit 1 CA032 'Self care user Need'	Ordinal/Continuous	{0.0: 'No', 1.0: 'No/Moderate', 2.0: 'Unmet need'}	No
	V1CA033	Visit 1 CA033 'Self care user Informal help given'	Ordinal/Continuous	{0.0: 'none', 1.0: 'low', 2.0: 'moderate', 3.0: 'high'}	No
	V1CA034	Visit 1 CA034 'Self care user Formal help given'	Ordinal/Continuous	{0.0: 'none', 1.0: 'low', 2.0: 'moderate', 3.0: 'high'}	No
	V1CA035	Visit 1 CA035 'Self care user Formal help needed'	Ordinal/Continuous	{0.0: 'none', 1.0: 'low', 2.0: 'moderate', 3.0: 'high'}	No
	V1CA036	Visit 1 CA036 'Self care user Type of help'	Ordinal/Continuous	{0.0: 'none', 1.0: 'low', 2.0: 'moderate', 3.0: 'high'}	No
	V1CA037	Visit 1 CA037 'Self care user Amount of help'	Ordinal/Continuous	{0.0: 'none', 1.0: 'low', 2.0: 'moderate', 3.0: 'high'}	No
	V1CA038	Visit 1 CA038 'Self care staff Need'	Ordinal/Continuous	{0.0: 'No', 1.0: 'No/Moderate', 2.0: 'Unmet need'}	No
	V1CA039	Visit 1 CA039 'Self care staff Informal help given'	Ordinal/Continuous	{0.0: 'none', 1.0: 'low', 2.0: 'moderate', 3.0: 'high'}	No
	V1CA040	Visit 1 CA040 'Self care staff Formal help given'	Ordinal/Continuous	{0.0: 'none', 1.0: 'low', 2.0: 'moderate', 3.0: 'high'}	No
	V1CA041	Visit 1 CA041 'Self care staff Formal help needed'	Ordinal/Continuous	{0.0: 'none', 1.0: 'low', 2.0: 'moderate', 3.0: 'high'}	No
	V1CA042	Visit 1 CA042 'Day time activities user Need'	Ordinal/Continuous	{0.0: 'No', 1.0: 'No/Moderate', 2.0: 'Unmet need'}	No
	V1CA043	Visit 1 CA043 'Day time activities user Informal help given'	Ordinal/Continuous	{0.0: 'none', 1.0: 'low', 2.0: 'moderate', 3.0: 'high'}	No
	V1CA044	Visit 1 CA044 'Day time activities user Formal help given'	Ordinal/Continuous	{0.0: 'none', 1.0: 'low', 2.0: 'moderate', 3.0: 'high'}	No
	V1CA045	Visit 1 CA045 'Day time activities user Formal help needed'	Ordinal/Continuous	{0.0: 'none', 1.0: 'low', 2.0: 'moderate', 3.0: 'high'}	No
	V1CA046	Visit 1 CA046 'Day time activities user Type of help'	Ordinal/Continuous	{0.0: 'none', 1.0: 'low', 2.0: 'moderate', 3.0: 'high'}	No
	V1CA047	Visit 1 CA047 'Day time activities user Amount of help'	Ordinal/Continuous	{0.0: 'none', 1.0: 'low', 2.0: 'moderate', 3.0: 'high'}	No
	V1CA048	Visit 1 CA048 'Day time activities staff Need'	Ordinal/Continuous	{0.0: 'No', 1.0: 'No/Moderate', 2.0: 'Unmet need'}	No
	V1CA049	Visit 1 CA049 'Day time activities staff Informal help given'	Ordinal/Continuous	{0.0: 'none', 1.0: 'low', 2.0: 'moderate', 3.0: 'high'}	No
	V1CA050	Visit 1 CA050 'Day time activities staff Formal help given'	Ordinal/Continuous	{0.0: 'none', 1.0: 'low', 2.0: 'moderate', 3.0: 'high'}	No
	V1CA051	Visit 1 CA051 'Day time activities staff Formal help needed'	Ordinal/Continuous	{0.0: 'none', 1.0: 'low', 2.0: 'moderate', 3.0: 'high'}	No
	V1CA052	Visit 1 CA052 'Physical Health user Need'	Ordinal/Continuous	{0.0: 'No', 1.0: 'No/Moderate', 2.0: 'Unmet need'}	No
	V1CA053	Visit 1 CA053 'Physical Health user Informal help given'	Ordinal/Continuous	{0.0: 'none', 1.0: 'low', 2.0: 'moderate', 3.0: 'high'}	No
	V1CA054	Visit 1 CA054 'Physical Health user Formal help given'	Ordinal/Continuous	{0.0: 'none', 1.0: 'low', 2.0: 'moderate', 3.0: 'high'}	No
	V1CA055	Visit 1 CA055 'Physical Health user Formal help needed'	Ordinal/Continuous	{0.0: 'none', 1.0: 'low', 2.0: 'moderate', 3.0: 'high'}	No
	V1CA056	Visit 1 CA056 'Physical Health user Type of help'	Ordinal/Continuous	{0.0: 'none', 1.0: 'low', 2.0: 'moderate', 3.0: 'high'}	No
	V1CA057	Visit 1 CA057 'Physical Health user Amount of help'	Ordinal/Continuous	{0.0: 'none', 1.0: 'low', 2.0: 'moderate', 3.0: 'high'}	No
	V1CA058	Visit 1 CA058 'Physical Health staff Need'	Ordinal/Continuous	{0.0: 'No', 1.0: 'No/Moderate', 2.0: 'Unmet need'}	No
	V1CA059	Visit 1 CA059 'Physical Health staff Informal help given'	Ordinal/Continuous	{0.0: 'none', 1.0: 'low', 2.0: 'moderate', 3.0: 'high'}	No
	V1CA060	Visit 1 CA060 'Physical Health staff Formal help given'	Ordinal/Continuous	{0.0: 'none', 1.0: 'low', 2.0: 'moderate', 3.0: 'high'}	No
	V1CA061	Visit 1 CA061 'Physical Health staff Formal help needed'	Ordinal/Continuous	{0.0: 'none', 1.0: 'low', 2.0: 'moderate', 3.0: 'high'}	No
	V1CA062	Visit 1 CA062 'Psychotic symptoms user Need'	Ordinal/Continuous	{0.0: 'No', 1.0: 'No/Moderate', 2.0: 'Unmet need'}	No
	V1CA063	Visit 1 CA063 'Psychotic symptoms user Informal help given'	Ordinal/Continuous	{0.0: 'none', 1.0: 'low', 2.0: 'moderate', 3.0: 'high'}	No
	V1CA064	Visit 1 CA064 'Psychotic symptoms user Formal help given'	Ordinal/Continuous	{0.0: 'none', 1.0: 'low', 2.0: 'moderate', 3.0: 'high'}	No
	V1CA065	Visit 1 CA065 'Psychotic symptoms user Formal help needed'	Ordinal/Continuous	{0.0: 'none', 1.0: 'low', 2.0: 'moderate', 3.0: 'high'}	No
	V1CA066	Visit 1 CA066 'Psychotic symptoms user Type of help'	Ordinal/Continuous	{0.0: 'none', 1.0: 'low', 2.0: 'moderate', 3.0: 'high'}	No
	V1CA067	Visit 1 CA067 'Psychotic symptoms user Amount of help'	Ordinal/Continuous	{0.0: 'none', 1.0: 'low', 2.0: 'moderate', 3.0: 'high'}	No
	V1CA068	Visit 1 CA068 'Psychotic symptoms staff Need'	Ordinal/Continuous	{0.0: 'No', 1.0: 'No/Moderate', 2.0: 'Unmet need'}	No
	V1CA069	Visit 1 CA069 'Psychotic symptoms staff Informal help given'	Ordinal/Continuous	{0.0: 'none', 1.0: 'low', 2.0: 'moderate', 3.0: 'high'}	No
	V1CA070	Visit 1 CA070 'Psychotic symptoms staff Formal help given'	Ordinal/Continuous	{0.0: 'none', 1.0: 'low', 2.0: 'moderate', 3.0: 'high'}	No
	V1CA071	Visit 1 CA071 'Psychotic symptoms staff Formal help needed'	Ordinal/Continuous	{0.0: 'none', 1.0: 'low', 2.0: 'moderate', 3.0: 'high'}	No
	V1CA072	Visit 1 CA072 'Information user Need'	Ordinal/Continuous	{0.0: 'No', 1.0: 'No/Moderate', 2.0: 'Unmet need'}	No
	V1CA073	Visit 1 CA073 'Information user Informal help given'	Ordinal/Continuous	{0.0: 'none', 1.0: 'low', 2.0: 'moderate', 3.0: 'high'}	No
	V1CA074	Visit 1 CA074 'Information user Formal help given'	Ordinal/Continuous	{0.0: 'none', 1.0: 'low', 2.0: 'moderate', 3.0: 'high'}	No
	V1CA075	Visit 1 CA075 'Information user Formal help needed'	Ordinal/Continuous	{0.0: 'none', 1.0: 'low', 2.0: 'moderate', 3.0: 'high'}	No
	V1CA076	Visit 1 CA076 'Information user Type of help'	Ordinal/Continuous	{0.0: 'none', 1.0: 'low', 2.0: 'moderate', 3.0: 'high'}	No
	V1CA077	Visit 1 CA077 'Information user Amount of help'	Ordinal/Continuous	{0.0: 'none', 1.0: 'low', 2.0: 'moderate', 3.0: 'high'}	No
	V1CA078	Visit 1 CA078 'Information staff Need'	Ordinal/Continuous	{0.0: 'No', 1.0: 'No/Moderate', 2.0: 'Unmet need'}	No
	V1CA079	Visit 1 CA079 'Information staff Informal help given'	Ordinal/Continuous	{0.0: 'none', 1.0: 'low', 2.0: 'moderate', 3.0: 'high'}	No
	V1CA080	Visit 1 CA080 'Information staff Formal help given'	Ordinal/Continuous	{0.0: 'none', 1.0: 'low', 2.0: 'moderate', 3.0: 'high'}	No
	V1CA081	Visit 1 CA081 'Information staff Formal help needed'	Ordinal/Continuous	{0.0: 'none', 1.0: 'low', 2.0: 'moderate', 3.0: 'high'}	No
	V1CA082	Visit 1 CA082 'Psychological distress user Need'	Ordinal/Continuous	{0.0: 'No', 1.0: 'No/Moderate', 2.0: 'Unmet need'}	No
	V1CA083	Visit 1 CA083 'Psychological distress user Informal help given'	Ordinal/Continuous	{0.0: 'none', 1.0: 'low', 2.0: 'moderate', 3.0: 'high'}	No
	V1CA084	Visit 1 CA084 'Psychological distress user Formal help given'	Ordinal/Continuous	{0.0: 'none', 1.0: 'low', 2.0: 'moderate', 3.0: 'high'}	No
	V1CA085	Visit 1 CA085 'Psychological distress user Formal help needed'	Ordinal/Continuous	{0.0: 'none', 1.0: 'low', 2.0: 'moderate', 3.0: 'high'}	No
	V1CA086	Visit 1 CA086 'Psychological distress user Type of help'	Ordinal/Continuous	{0.0: 'none', 1.0: 'low', 2.0: 'moderate', 3.0: 'high'}	No
	V1CA087	Visit 1 CA087 'Psychological distress user Amount of help'	Ordinal/Continuous	{0.0: 'none', 1.0: 'low', 2.0: 'moderate', 3.0: 'high'}	No
	V1CA088	Visit 1 CA088 'Psychological distress staff Need'	Ordinal/Continuous	{0.0: 'No', 1.0: 'No/Moderate', 2.0: 'Unmet need'}	No
	V1CA089	Visit 1 CA089 'Psychological distress staff Informal help given'	Ordinal/Continuous	{0.0: 'none', 1.0: 'low', 2.0: 'moderate', 3.0: 'high'}	No
	V1CA090	Visit 1 CA090 'Psychological distress staff Formal help given'	Ordinal/Continuous	{0.0: 'none', 1.0: 'low', 2.0: 'moderate', 3.0: 'high'}	No
	V1CA091	Visit 1 CA091 'Psychological distress staff Formal help needed'	Ordinal/Continuous	{0.0: 'none', 1.0: 'low', 2.0: 'moderate', 3.0: 'high'}	No
	V1CA092	Visit 1 CA092 'Safety to self user Need'	Ordinal/Continuous	{0.0: 'No', 1.0: 'No/Moderate', 2.0: 'Unmet need'}	No
	V1CA093	Visit 1 CA093 'Safety to self user Informal help given'	Ordinal/Continuous	{0.0: 'none', 1.0: 'low', 2.0: 'moderate', 3.0: 'high'}	No
	V1CA094	Visit 1 CA094 'Safety to self user Formal help given'	Ordinal/Continuous	{0.0: 'none', 1.0: 'low', 2.0: 'moderate', 3.0: 'high'}	No
	V1CA095	Visit 1 CA095 'Safety to self user Formal help needed'	Ordinal/Continuous	{0.0: 'none', 1.0: 'low', 2.0: 'moderate', 3.0: 'high'}	No
	V1CA096	Visit 1 CA096 'Safety to self user Type of help'	Ordinal/Continuous	{0.0: 'none', 1.0: 'low', 2.0: 'moderate', 3.0: 'high'}	No
	V1CA097	Visit 1 CA097 'Safety to self user Amount of help'	Ordinal/Continuous	{0.0: 'none', 1.0: 'low', 2.0: 'moderate', 3.0: 'high'}	No
	V1CA098	Visit 1 CA098 'Safety to self staff Need'	Ordinal/Continuous	{0.0: 'No', 1.0: 'No/Moderate', 2.0: 'Unmet need'}	No
	V1CA099	Visit 1 CA099 'Safety to self staff Informal help given'	Ordinal/Continuous	{0.0: 'none', 1.0: 'low', 2.0: 'moderate', 3.0: 'high'}	No
	V1CA100	Visit 1 CA100 'Safety to self staff Formal help given'	Ordinal/Continuous	{0.0: 'none', 1.0: 'low', 2.0: 'moderate', 3.0: 'high'}	No
	V1CA101	Visit 1 CA101 'Safety to self staff Formal help needed'	Ordinal/Continuous	{0.0: 'none', 1.0: 'low', 2.0: 'moderate', 3.0: 'high'}	No
	V1CA102	Visit 1 CA102 'Safety to others user Need'	Ordinal/Continuous	{0.0: 'No', 1.0: 'No/Moderate', 2.0: 'Unmet need'}	No
	V1CA103	Visit 1 CA103 'Safety to others user Informal help given'	Ordinal/Continuous	{0.0: 'none', 1.0: 'low', 2.0: 'moderate', 3.0: 'high'}	No
	V1CA104	Visit 1 CA104 'Safety to others user Formal help given'	Ordinal/Continuous	{0.0: 'none', 1.0: 'low', 2.0: 'moderate', 3.0: 'high'}	No
	V1CA105	Visit 1 CA105 'Safety to others user Formal help needed'	Ordinal/Continuous	{0.0: 'none', 1.0: 'low', 2.0: 'moderate', 3.0: 'high'}	No
	V1CA106	Visit 1 CA106 'Safety to others user Type of help'	Ordinal/Continuous	{0.0: 'none', 1.0: 'low', 2.0: 'moderate', 3.0: 'high'}	No
	V1CA107	Visit 1 CA107 'Safety to others user Amount of help'	Ordinal/Continuous	{0.0: 'none', 1.0: 'low', 2.0: 'moderate', 3.0: 'high'}	No
	V1CA108	Visit 1 CA108 'Safety to others staff Need'	Ordinal/Continuous	{0.0: 'No', 1.0: 'No/Moderate', 2.0: 'Unmet need'}	No
	V1CA109	Visit 1 CA109 'Safety to others staff Informal help given'	Ordinal/Continuous	{0.0: 'none', 1.0: 'low', 2.0: 'moderate', 3.0: 'high'}	No
	V1CA110	Visit 1 CA110 'Safety to others staff Formal help given'	Ordinal/Continuous	{0.0: 'none', 1.0: 'low', 2.0: 'moderate', 3.0: 'high'}	No
	V1CA111	Visit 1 CA111 'Safety to others staff Formal help needed'	Ordinal/Continuous	{0.0: 'none', 1.0: 'low', 2.0: 'moderate', 3.0: 'high'}	No
	V1CA112	Visit 1 CA112 'Alcohol user Need'	Ordinal/Continuous	{0.0: 'No', 1.0: 'No/Moderate', 2.0: 'Unmet need'}	No
	V1CA113	Visit 1 CA113 'Alcohol user Informal help given'	Ordinal/Continuous	{0.0: 'none', 1.0: 'low', 2.0: 'moderate', 3.0: 'high'}	No
	V1CA114	Visit 1 CA114 'Alcohol user Formal help given'	Ordinal/Continuous	{0.0: 'none', 1.0: 'low', 2.0: 'moderate', 3.0: 'high'}	No
	V1CA115	Visit 1 CA115 'Alcohol user Formal help needed'	Ordinal/Continuous	{0.0: 'none', 1.0: 'low', 2.0: 'moderate', 3.0: 'high'}	No
	V1CA116	Visit 1 CA116 'Alcohol user Type of help'	Ordinal/Continuous	{0.0: 'none', 1.0: 'low', 2.0: 'moderate', 3.0: 'high'}	No
	V1CA117	Visit 1 CA117 'Alcohol user Amount of help'	Ordinal/Continuous	{0.0: 'none', 1.0: 'low', 2.0: 'moderate', 3.0: 'high'}	No
	V1CA118	Visit 1 CA118 'Alcohol staff Need'	Ordinal/Continuous	{0.0: 'No', 1.0: 'No/Moderate', 2.0: 'Unmet need'}	No
	V1CA119	Visit 1 CA119 'Alcohol staff Informal help given'	Ordinal/Continuous	{0.0: 'none', 1.0: 'low', 2.0: 'moderate', 3.0: 'high'}	No
	V1CA120	Visit 1 CA120 'Alcohol staff Formal help given'	Ordinal/Continuous	{0.0: 'none', 1.0: 'low', 2.0: 'moderate', 3.0: 'high'}	No
	V1CA121	Visit 1 CA121 'Alcohol staff Formal help needed'	Ordinal/Continuous	{0.0: 'none', 1.0: 'low', 2.0: 'moderate', 3.0: 'high'}	No
	V1CA122	Visit 1 CA122 'drugs user Need'	Ordinal/Continuous	{0.0: 'No', 1.0: 'No/Moderate', 2.0: 'Unmet need'}	No
	V1CA123	Visit 1 CA123 'drugs user Informal help given'	Ordinal/Continuous	{0.0: 'none', 1.0: 'low', 2.0: 'moderate', 3.0: 'high'}	No
	V1CA124	Visit 1 CA124 'drugs user Formal help given'	Ordinal/Continuous	{0.0: 'none', 1.0: 'low', 2.0: 'moderate', 3.0: 'high'}	No
	V1CA125	Visit 1 CA125 'drugs user Formal help needed'	Ordinal/Continuous	{0.0: 'none', 1.0: 'low', 2.0: 'moderate', 3.0: 'high'}	No
	V1CA126	Visit 1 CA126 'drugs user Type of help'	Ordinal/Continuous	{0.0: 'none', 1.0: 'low', 2.0: 'moderate', 3.0: 'high'}	No
	V1CA127	Visit 1 CA127 'drugs user Amount of help'	Ordinal/Continuous	{0.0: 'none', 1.0: 'low', 2.0: 'moderate', 3.0: 'high'}	No
	V1CA128	Visit 1 CA128 'drugs staff Need'	Ordinal/Continuous	{0.0: 'No', 1.0: 'No/Moderate', 2.0: 'Unmet need'}	No
	V1CA129	Visit 1 CA129 'drugs staff Informal help given'	Ordinal/Continuous	{0.0: 'none', 1.0: 'low', 2.0: 'moderate', 3.0: 'high'}	No
	V1CA130	Visit 1 CA130 'drugs staff Formal help given'	Ordinal/Continuous	{0.0: 'none', 1.0: 'low', 2.0: 'moderate', 3.0: 'high'}	No
	V1CA131	Visit 1 CA131 'drugs staff Formal help needed'	Ordinal/Continuous	{0.0: 'none', 1.0: 'low', 2.0: 'moderate', 3.0: 'high'}	No
	V1CA132	Visit 1 CA132 'Company user Need'	Ordinal/Continuous	{0.0: 'No', 1.0: 'No/Moderate', 2.0: 'Unmet need'}	No
	V1CA133	Visit 1 CA133 'Company user Informal help given'	Ordinal/Continuous	{0.0: 'none', 1.0: 'low', 2.0: 'moderate', 3.0: 'high'}	No
	V1CA134	Visit 1 CA134 'Company user Formal help given'	Ordinal/Continuous	{0.0: 'none', 1.0: 'low', 2.0: 'moderate', 3.0: 'high'}	No
	V1CA135	Visit 1 CA135 'Company user Formal help needed'	Ordinal/Continuous	{0.0: 'none', 1.0: 'low', 2.0: 'moderate', 3.0: 'high'}	No
	V1CA136	Visit 1 CA136 'Company user Type of help'	Ordinal/Continuous	{0.0: 'none', 1.0: 'low', 2.0: 'moderate', 3.0: 'high'}	No
	V1CA137	Visit 1 CA137 'Company user Amount of help'	Ordinal/Continuous	{0.0: 'none', 1.0: 'low', 2.0: 'moderate', 3.0: 'high'}	No
	V1CA138	Visit 1 CA138 'Company staff Need'	Ordinal/Continuous	{0.0: 'No', 1.0: 'No/Moderate', 2.0: 'Unmet need'}	No
	V1CA139	Visit 1 CA139 'Company staff Informal help given'	Ordinal/Continuous	{0.0: 'none', 1.0: 'low', 2.0: 'moderate', 3.0: 'high'}	No
	V1CA140	Visit 1 CA140 'Company staff Formal help given'	Ordinal/Continuous	{0.0: 'none', 1.0: 'low', 2.0: 'moderate', 3.0: 'high'}	No
	V1CA141	Visit 1 CA141 'Company staff Formal help needed'	Ordinal/Continuous	{0.0: 'none', 1.0: 'low', 2.0: 'moderate', 3.0: 'high'}	No
	V1CA142	Visit 1 CA142 'Intimate relationships user Need'	Ordinal/Continuous	{0.0: 'No', 1.0: 'No/Moderate', 2.0: 'Unmet need'}	No
	V1CA143	Visit 1 CA143 'Intimate relationships user Informal help given'	Ordinal/Continuous	{0.0: 'none', 1.0: 'low', 2.0: 'moderate', 3.0: 'high'}	No
	V1CA144	Visit 1 CA144 'Intimate relationships user Formal help given'	Ordinal/Continuous	{0.0: 'none', 1.0: 'low', 2.0: 'moderate', 3.0: 'high'}	No
	V1CA145	Visit 1 CA145 'Intimate relationships user Formal help needed'	Ordinal/Continuous	{0.0: 'none', 1.0: 'low', 2.0: 'moderate', 3.0: 'high'}	No
	V1CA146	Visit 1 CA146 'Intimate relationships user Type of help'	Ordinal/Continuous	{0.0: 'none', 1.0: 'low', 2.0: 'moderate', 3.0: 'high'}	No
	V1CA148	Visit 1 CA148 'Intimate relationships user Amount of help'	Ordinal/Continuous	{0.0: 'none', 1.0: 'low', 2.0: 'moderate', 3.0: 'high'}	No
	V1CA149	Visit 1 CA149 'Intimate relationships staff Need'	Ordinal/Continuous	{0.0: 'No', 1.0: 'No/Moderate', 2.0: 'Unmet need'}	No
	V1CA150	Visit 1 CA150 'Intimate relationships staff Informal help given'	Ordinal/Continuous	{0.0: 'none', 1.0: 'low', 2.0: 'moderate', 3.0: 'high'}	No
	V1CA151	Visit 1 CA151 'Intimate relationships staff Formal help given'	Ordinal/Continuous	{0.0: 'none', 1.0: 'low', 2.0: 'moderate', 3.0: 'high'}	No
	V1CA152	Visit 1 CA152 'Intimate relationships staff Formal help needed'	Ordinal/Continuous	{0.0: 'none', 1.0: 'low', 2.0: 'moderate', 3.0: 'high'}	No
	V1CA153	Visit 1 CA153 'Sexual expression user Need'	Ordinal/Continuous	{0.0: 'No', 1.0: 'No/Moderate', 2.0: 'Unmet need'}	No
	V1CA154	Visit 1 CA154 'Sexual expression user Informal help given'	Ordinal/Continuous	{0.0: 'none', 1.0: 'low', 2.0: 'moderate', 3.0: 'high'}	No
	V1CA155	Visit 1 CA155 'Sexual expression user Formal help given'	Ordinal/Continuous	{0.0: 'none', 1.0: 'low', 2.0: 'moderate', 3.0: 'high'}	No
	V1CA156	Visit 1 CA156 'Sexual expression user Formal help needed'	Ordinal/Continuous	{0.0: 'none', 1.0: 'low', 2.0: 'moderate', 3.0: 'high'}	No
	V1CA157	Visit 1 CA157 'Sexual expression user Type of help'	Ordinal/Continuous	{0.0: 'none', 1.0: 'low', 2.0: 'moderate', 3.0: 'high'}	No
	V1CA158	Visit 1 CA158 'Sexual expression user Amount of help'	Ordinal/Continuous	{0.0: 'none', 1.0: 'low', 2.0: 'moderate', 3.0: 'high'}	No
	V1CA159	Visit 1 CA159 'Sexual expression staff Need'	Ordinal/Continuous	{0.0: 'No', 1.0: 'No/Moderate', 2.0: 'Unmet need'}	No
	V1CA160	Visit 1 CA160 'Sexual expression staff Informal help given'	Ordinal/Continuous	{0.0: 'none', 1.0: 'low', 2.0: 'moderate', 3.0: 'high'}	No
	V1CA161	Visit 1 CA161 'Sexual expression staff Formal help given'	Ordinal/Continuous	{0.0: 'none', 1.0: 'low', 2.0: 'moderate', 3.0: 'high'}	No
	V1CA162	Visit 1 CA162 'Sexual expression staff Formal help needed'	Ordinal/Continuous	{0.0: 'none', 1.0: 'low', 2.0: 'moderate', 3.0: 'high'}	No
	V1CA164	Visit 1 CA164 'Child care user Need'	Ordinal/Continuous	{0.0: 'No', 1.0: 'No/Moderate', 2.0: 'Unmet need'}	No
	V1CA165	Visit 1 CA165 'Child care user Informal help given'	Ordinal/Continuous	{0.0: 'none', 1.0: 'low', 2.0: 'moderate', 3.0: 'high'}	No
	V1CA166	Visit 1 CA166 'Child care user Formal help given'	Ordinal/Continuous	{0.0: 'none', 1.0: 'low', 2.0: 'moderate', 3.0: 'high'}	No
	V1CA167	Visit 1 CA167 'Child care user Formal help needed'	Ordinal/Continuous	{0.0: 'none', 1.0: 'low', 2.0: 'moderate', 3.0: 'high'}	No
	V1CA168	Visit 1 CA168 'Child care user Type of help'	Ordinal/Continuous	{0.0: 'none', 1.0: 'low', 2.0: 'moderate', 3.0: 'high'}	No
	V1CA169	Visit 1 CA169 'Child care user Amount of help'	Ordinal/Continuous	{0.0: 'none', 1.0: 'low', 2.0: 'moderate', 3.0: 'high'}	No
	V1CA170	Visit 1 CA170 'Child care staff Need'	Ordinal/Continuous	{0.0: 'No', 1.0: 'No/Moderate', 2.0: 'Unmet need'}	No
	V1CA171	Visit 1 CA171 'Child care staff Informal help given'	Ordinal/Continuous	{0.0: 'none', 1.0: 'low', 2.0: 'moderate', 3.0: 'high'}	No
	V1CA172	Visit 1 CA172 'Child care staff Formal help given'	Ordinal/Continuous	{0.0: 'none', 1.0: 'low', 2.0: 'moderate', 3.0: 'high'}	No
	V1CA173	Visit 1 CA173 'Child care staff Formal help needed'	Ordinal/Continuous	{0.0: 'none', 1.0: 'low', 2.0: 'moderate', 3.0: 'high'}	No
	V1CA174	Visit 1 CA174 'Education user Need'	Ordinal/Continuous	{0.0: 'No', 1.0: 'No/Moderate', 2.0: 'Unmet need'}	No
	V1CA175	Visit 1 CA175 'Education user Informal help given'	Ordinal/Continuous	{0.0: 'none', 1.0: 'low', 2.0: 'moderate', 3.0: 'high'}	No
	V1CA176	Visit 1 CA176 'Education user Formal help given'	Ordinal/Continuous	{0.0: 'none', 1.0: 'low', 2.0: 'moderate', 3.0: 'high'}	No
	V1CA177	Visit 1 CA177 'Education user Formal help needed'	Ordinal/Continuous	{0.0: 'none', 1.0: 'low', 2.0: 'moderate', 3.0: 'high'}	No
	V1CA178	Visit 1 CA178 'Education user Type of help'	Ordinal/Continuous	{0.0: 'none', 1.0: 'low', 2.0: 'moderate', 3.0: 'high'}	No
	V1CA179	Visit 1 CA179 'Education user Amount of help'	Ordinal/Continuous	{0.0: 'none', 1.0: 'low', 2.0: 'moderate', 3.0: 'high'}	No
	V1CA180	Visit 1 CA180 'Education staff Need'	Ordinal/Continuous	{0.0: 'No', 1.0: 'No/Moderate', 2.0: 'Unmet need'}	No
	V1CA181	Visit 1 CA181 'Education staff Informal help given'	Ordinal/Continuous	{0.0: 'none', 1.0: 'low', 2.0: 'moderate', 3.0: 'high'}	No
	V1CA182	Visit 1 CA182 'Education staff Formal help given'	Ordinal/Continuous	{0.0: 'none', 1.0: 'low', 2.0: 'moderate', 3.0: 'high'}	No
	V1CA183	Visit 1 CA183 'Education staff Formal help needed'	Ordinal/Continuous	{0.0: 'none', 1.0: 'low', 2.0: 'moderate', 3.0: 'high'}	No
	V1CA184	Visit 1 CA184 'Telephone user Need'	Ordinal/Continuous	{0.0: 'No', 1.0: 'No/Moderate', 2.0: 'Unmet need'}	No
	V1CA185	Visit 1 CA185 'Telephone user Informal help given'	Ordinal/Continuous	{0.0: 'none', 1.0: 'low', 2.0: 'moderate', 3.0: 'high'}	No
	V1CA186	Visit 1 CA186 'Telephone user Formal help given'	Ordinal/Continuous	{0.0: 'none', 1.0: 'low', 2.0: 'moderate', 3.0: 'high'}	No
	V1CA187	Visit 1 CA187 'Telephone user Formal help needed'	Ordinal/Continuous	{0.0: 'none', 1.0: 'low', 2.0: 'moderate', 3.0: 'high'}	No
	V1CA188	Visit 1 CA188 'Telephone user Type of help'	Ordinal/Continuous	{0.0: 'none', 1.0: 'low', 2.0: 'moderate', 3.0: 'high'}	No
	V1CA189	Visit 1 CA189 'Telephone user Amount of help'	Ordinal/Continuous	{0.0: 'none', 1.0: 'low', 2.0: 'moderate', 3.0: 'high'}	No
	V1CA190	Visit 1 CA190 'Telephone staff Need'	Ordinal/Continuous	{0.0: 'No', 1.0: 'No/Moderate', 2.0: 'Unmet need'}	No
	V1CA191	Visit 1 CA191 'Telephone staff Informal help given'	Ordinal/Continuous	{0.0: 'none', 1.0: 'low', 2.0: 'moderate', 3.0: 'high'}	No
	V1CA192	Visit 1 CA192 'Telephone staff Formal help given'	Ordinal/Continuous	{0.0: 'none', 1.0: 'low', 2.0: 'moderate', 3.0: 'high'}	No
	V1CA193	Visit 1 CA193 'Telephone staff Formal help needed'	Ordinal/Continuous	{0.0: 'none', 1.0: 'low', 2.0: 'moderate', 3.0: 'high'}	No
	V1CA194	Visit 1 CA194 'Transport user Need'	Ordinal/Continuous	{0.0: 'No', 1.0: 'No/Moderate', 2.0: 'Unmet need'}	No
	V1CA195	Visit 1 CA195 'Transport user Informal help given'	Ordinal/Continuous	{0.0: 'none', 1.0: 'low', 2.0: 'moderate', 3.0: 'high'}	No
	V1CA196	Visit 1 CA196 'Transport user Formal help given'	Ordinal/Continuous	{0.0: 'none', 1.0: 'low', 2.0: 'moderate', 3.0: 'high'}	No
	V1CA197	Visit 1 CA197 'Transport user Formal help needed'	Ordinal/Continuous	{0.0: 'none', 1.0: 'low', 2.0: 'moderate', 3.0: 'high'}	No
	V1CA198	Visit 1 CA198 'Transport user Type of help'	Ordinal/Continuous	{0.0: 'none', 1.0: 'low', 2.0: 'moderate', 3.0: 'high'}	No
	V1CA199	Visit 1 CA199 'Transport user Amount of help'	Ordinal/Continuous	{0.0: 'none', 1.0: 'low', 2.0: 'moderate', 3.0: 'high'}	No
	V1CA200	Visit 1 CA200 'Transport staff Need'	Ordinal/Continuous	{0.0: 'No', 1.0: 'No/Moderate', 2.0: 'Unmet need'}	No
	V1CA201	Visit 1 CA201 'Transport staff Informal help given'	Ordinal/Continuous	{0.0: 'none', 1.0: 'low', 2.0: 'moderate', 3.0: 'high'}	No
	V1CA202	Visit 1 CA202 'Transport staff Formal help given'	Ordinal/Continuous	{0.0: 'none', 1.0: 'low', 2.0: 'moderate', 3.0: 'high'}	No
	V1CA203	Visit 1 CA203 'Transport staff Formal help needed'	Ordinal/Continuous	{0.0: 'none', 1.0: 'low', 2.0: 'moderate', 3.0: 'high'}	No
	V1CA204	Visit 1 CA204 'Money user Need'	Ordinal/Continuous	{0.0: 'No', 1.0: 'No/Moderate', 2.0: 'Unmet need'}	No
	V1CA205	Visit 1 CA205 'Money user Informal help given'	Ordinal/Continuous	{0.0: 'none', 1.0: 'low', 2.0: 'moderate', 3.0: 'high'}	No
	V1CA206	Visit 1 CA206 'Money user Formal help given'	Ordinal/Continuous	{0.0: 'none', 1.0: 'low', 2.0: 'moderate', 3.0: 'high'}	No
	V1CA207	Visit 1 CA207 'Money user Formal help needed'	Ordinal/Continuous	{0.0: 'none', 1.0: 'low', 2.0: 'moderate', 3.0: 'high'}	No
	V1CA208	Visit 1 CA208 'Money user Type of help'	Ordinal/Continuous	{0.0: 'none', 1.0: 'low', 2.0: 'moderate', 3.0: 'high'}	No
	V1CA209	Visit 1 CA209 'Money user Amount of help'	Ordinal/Continuous	{0.0: 'none', 1.0: 'low', 2.0: 'moderate', 3.0: 'high'}	No
	V1CA210	Visit 1 CA210 'Money staff Need'	Ordinal/Continuous	{0.0: 'No', 1.0: 'No/Moderate', 2.0: 'Unmet need'}	No
	V1CA211	Visit 1 CA211 'Money staff Informal help given'	Ordinal/Continuous	{0.0: 'none', 1.0: 'low', 2.0: 'moderate', 3.0: 'high'}	No
	V1CA212	Visit 1 CA212 'Money staff Formal help given'	Ordinal/Continuous	{0.0: 'none', 1.0: 'low', 2.0: 'moderate', 3.0: 'high'}	No
	V1CA213	Visit 1 CA213 'Money staff Formal help needed'	Ordinal/Continuous	{0.0: 'none', 1.0: 'low', 2.0: 'moderate', 3.0: 'high'}	No
	V1CA214	Visit 1 CA214 'Benefits user Need'	Ordinal/Continuous	{0.0: 'No', 1.0: 'No/Moderate', 2.0: 'Unmet need'}	No
	V1CA215	Visit 1 CA215 'Benefits user Informal help given'	Ordinal/Continuous	{0.0: 'none', 1.0: 'low', 2.0: 'moderate', 3.0: 'high'}	No
	V1CA216	Visit 1 CA216 'Benefits user Formal help given'	Ordinal/Continuous	{0.0: 'none', 1.0: 'low', 2.0: 'moderate', 3.0: 'high'}	No
	V1CA217	Visit 1 CA217 'Benefits user Formal help needed'	Ordinal/Continuous	{0.0: 'none', 1.0: 'low', 2.0: 'moderate', 3.0: 'high'}	No
	V1CA218	Visit 1 CA218 'Benefits user Type of help'	Ordinal/Continuous	{0.0: 'none', 1.0: 'low', 2.0: 'moderate', 3.0: 'high'}	No
	V1CA219	Visit 1 CA219 'Benefits user Amount of help'	Ordinal/Continuous	{0.0: 'none', 1.0: 'low', 2.0: 'moderate', 3.0: 'high'}	No
	V1CA220	Visit 1 CA220 'Benefits staff Need'	Ordinal/Continuous	{0.0: 'No', 1.0: 'No/Moderate', 2.0: 'Unmet need'}	No
	V1CA221	Visit 1 CA221 'Benefits staff Informal help given'	Ordinal/Continuous	{0.0: 'none', 1.0: 'low', 2.0: 'moderate', 3.0: 'high'}	No
	V1CA222	Visit 1 CA222 'Benefits staff Formal help given'	Ordinal/Continuous	{0.0: 'none', 1.0: 'low', 2.0: 'moderate', 3.0: 'high'}	No
	V1CA223	Visit 1 CA223 'Benefits staff Formal help needed'	Ordinal/Continuous	{0.0: 'none', 1.0: 'low', 2.0: 'moderate', 3.0: 'high'}	No
	V1CASUM_NO	Visit 1 SUM of No Need scores	Ordinal/Continuous	Sum of scores, continuous	Yes
	V1CASUM_MODERATE	Visit 1 SUM of NO/Moderate Need scores	Ordinal/Continuous	Sum of scores, continuous	Yes
	V1CASUM_UNMET	Visit 1 SUM of Unmet Need scores	Ordinal/Continuous	Sum of scores, continuous	Yes
Calgary Depression scale for Schizophrenia (CDSS)	V1CD01	Visit 1 CD01 '1. Depressed mood'	Ordinal/Continuous	{0.0: 'absent', 1.0: 'mild', 2.0: 'moderate', 3.0: 'severe'}	No
Data provenance:	V1CD02	Visit 1 CD02 '2. Hopelessness'	Ordinal/Continuous	{0.0: 'absent', 1.0: 'mild', 2.0: 'moderate', 3.0: 'severe'}	No
cdss_070904.xlsx	V1CD03	Visit 1 CD03 '3. Self depreciation'	Ordinal/Continuous	{0.0: 'absent', 1.0: 'mild', 2.0: 'moderate', 3.0: 'severe'}	No
	V1CD04	Visit 1 CD04 '4. Guilty ideas of reference'	Ordinal/Continuous	{0.0: 'absent', 1.0: 'mild', 2.0: 'moderate', 3.0: 'severe'}	No
	V1CD05	Visit 1 CD05 '5. Pathological Guilt'	Ordinal/Continuous	{0.0: 'absent', 1.0: 'mild', 2.0: 'moderate', 3.0: 'severe'}	No
	V1CD06	Visit 1 CD06 '6. Morning Depression'	Ordinal/Continuous	{0.0: 'absent', 1.0: 'mild', 2.0: 'moderate', 3.0: 'severe'}	No
	V1CD07	Visit 1 CD07 '7. Early Wakening'	Ordinal/Continuous	{0.0: 'absent', 1.0: 'mild', 2.0: 'moderate', 3.0: 'severe'}	No
	V1CD08	Visit 1 CD08 '8. Suicide'	Ordinal/Continuous	{0.0: 'absent', 1.0: 'mild', 2.0: 'moderate', 3.0: 'severe'}	No
	V1CD09	Visit 1 CD09 '9. Observed Depression'	Ordinal/Continuous	{0.0: 'absent', 1.0: 'mild', 2.0: 'moderate', 3.0: 'severe'}	No
	V1CDTOTAL	Visit 1 TOTAL 'Sum of all scores'	Ordinal/Continuous	Sum of scores, continuous	Yes
Clinical Global Impression (CGI)	V1CGI_V1	Visit 1 cgi_v1 'Severity of illness'	Ordinal/Continuous	{1.0: 'Normal, not at all ill', 2.0: 'Borderline mentally ill', 3.0: 'Mildly ill', 4.0: 'Moderately ill', 5.0: 'Markedly ill', 6.0: 'Severely ill', 7.0: 'Among the most extremely ill patients'}	No
Data provenance:
cgi_070727.xlsx
Edinburgh Handness Inventory (EHI)	vr1l	'Patients handedness: Writing left'	Ordinal/Continuous	{0.0: 'no preference', 1.0: 'mild preference', 2.0: 'strong preference'}	No
Data provenance:	vr1r	'Patients handedness: Writing right'	Ordinal/Continuous	{0.0: 'no preference', 1.0: 'mild preference', 2.0: 'strong preference'}	No
ehi_070727.xlsx	vr2l	'Patients handedness: Drawing left'	Ordinal/Continuous	{0.0: 'no preference', 1.0: 'mild preference', 2.0: 'strong preference'}	No
	vr2r	'Patients handedness: Drawing right'	Ordinal/Continuous	{0.0: 'no preference', 1.0: 'mild preference', 2.0: 'strong preference'}	No
	vr3l	'Patients handedness: Throwing left'	Ordinal/Continuous	{0.0: 'no preference', 1.0: 'mild preference', 2.0: 'strong preference'}	No
	vr3r	'Patients handedness: Throwing right'	Ordinal/Continuous	{0.0: 'no preference', 1.0: 'mild preference', 2.0: 'strong preference'}	No
	vr4l	'Patients handedness: Scissors left'	Ordinal/Continuous	{0.0: 'no preference', 1.0: 'mild preference', 2.0: 'strong preference'}	No
	vr4r	'Patients handedness: Scissors right'	Ordinal/Continuous	{0.0: 'no preference', 1.0: 'mild preference', 2.0: 'strong preference'}	No
	vr5l	'Patients handedness: Toothbrush left'	Ordinal/Continuous	{0.0: 'no preference', 1.0: 'mild preference', 2.0: 'strong preference'}	No
	vr5r	'Patients handedness: Toothbrush right'	Ordinal/Continuous	{0.0: 'no preference', 1.0: 'mild preference', 2.0: 'strong preference'}	No
	vr6l	'Patients handedness: Knife (without fork) left'	Ordinal/Continuous	{0.0: 'no preference', 1.0: 'mild preference', 2.0: 'strong preference'}	No
	vr6r	'Patients handedness: Knife (without fork) right'	Ordinal/Continuous	{0.0: 'no preference', 1.0: 'mild preference', 2.0: 'strong preference'}	No
	vr7l	'Patients handedness: Spoon left'	Ordinal/Continuous	{0.0: 'no preference', 1.0: 'mild preference', 2.0: 'strong preference'}	No
	vr7r	'Patients handedness: Spoon right'	Ordinal/Continuous	{0.0: 'no preference', 1.0: 'mild preference', 2.0: 'strong preference'}	No
	vr8l	'Patients handedness: Striking match left'	Ordinal/Continuous	{0.0: 'no preference', 1.0: 'mild preference', 2.0: 'strong preference'}	No
	vr8r	'Patients handedness: Striking match right'	Ordinal/Continuous	{0.0: 'no preference', 1.0: 'mild preference', 2.0: 'strong preference'}	No
	vr9l	'Patients handedness: Opening box left'	Ordinal/Continuous	{0.0: 'no preference', 1.0: 'mild preference', 2.0: 'strong preference'}	No
	vr9r	'Patients handedness: Opening box right'	Ordinal/Continuous	{0.0: 'no preference', 1.0: 'mild preference', 2.0: 'strong preference'}	No
	vr_w_sum_l	Patients handedness: weighted sum left'	Ordinal/Continuous	Weighted sum of left preference = sum of scores / scores answered	Yes
	vr_w_sum_r	Patients handedness: weighted sum right'	Ordinal/Continuous	Weighted sum of right preference = sum of scores / scores answered	Yes
	vr_lqs_score	Patients handedness: Laterality Quotient Score (LQS)	Ordinal/Continuous	(vr_w_sum_r-vr_w_sum_l)/(vr_w_sum_r+vr_w_sum_l) X 100	Yes
	f1_left	Family handedness: father left'	Binary	{0.0: 'no', 1.0: 'yes'}	Yes
	f1_right	Family handedness:father right'	Binary	{0.0: 'no', 1.0: 'yes'}	Yes
	f1_unknown	Family handedness: father unknown'	Binary	{0.0: 'no', 1.0: 'yes'}	Yes
	f2_left	Family handedness: mother left'	Binary	{0.0: 'no', 1.0: 'yes'}	Yes
	f2_right	Family handedness: mother right'	Binary	{0.0: 'no', 1.0: 'yes'}	Yes
	f2_unknown	Family handedness: mother unknown'	Binary	{0.0: 'no', 1.0: 'yes'}	Yes
	f3_left	Family handedness: brother/sister1 left'	Binary	{0.0: 'no', 1.0: 'yes'}	Yes
	f3_right	Family handedness: brother/sister1 right'	Binary	{0.0: 'no', 1.0: 'yes'}	Yes
	f3_unknown	Family handedness: brother/sister1 unknown'	Binary	{0.0: 'no', 1.0: 'yes'}	Yes
	f4_left	Family handedness: brother/sister2 left'	Binary	{0.0: 'no', 1.0: 'yes'}	Yes
	f4_right	Family handedness: brother/sister2 right'	Binary	{0.0: 'no', 1.0: 'yes'}	Yes
	f4_unknown	Family handedness: brother/sister2 unknown'	Binary	{0.0: 'no', 1.0: 'yes'}	Yes
	f5_left	Family handedness: brother/sister3 left'	Binary	{0.0: 'no', 1.0: 'yes'}	Yes
	f5_right	Family handedness: brother/sister3 right'	Binary	{0.0: 'no', 1.0: 'yes'}	Yes
	f5_unknown	Family handedness: brother/sister3 unknown'	Binary	{0.0: 'no', 1.0: 'yes'}	Yes
	f6_left	Family handedness: mother of father left'	Binary	{0.0: 'no', 1.0: 'yes'}	Yes
	f6_right	Family handedness: mother of father right'	Binary	{0.0: 'no', 1.0: 'yes'}	Yes
	f6_unknown	Family handedness: mother of father unknown'	Binary	{0.0: 'no', 1.0: 'yes'}	Yes
	f7_left	Family handedness: father of father left'	Binary	{0.0: 'no', 1.0: 'yes'}	Yes
	f7_right	Family handedness: father of father right'	Binary	{0.0: 'no', 1.0: 'yes'}	Yes
	f7_unknown	Family handedness: father of father unknown'	Binary	{0.0: 'no', 1.0: 'yes'}	Yes
	f8_left	Family handedness: mother of mother left'	Binary	{0.0: 'no', 1.0: 'yes'}	Yes
	f8_right	Family handedness: mother of mother right'	Binary	{0.0: 'no', 1.0: 'yes'}	Yes
	f8_unknown	Family handedness: mother of mother unknown'	Binary	{0.0: 'no', 1.0: 'yes'}	Yes
	f9_left	Family handedness: father of mother left'	Binary	{0.0: 'no', 1.0: 'yes'}	Yes
	f9_right	Family handedness: father of mother right'	Binary	{0.0: 'no', 1.0: 'yes'}	Yes
	f9_unknown	Family handedness: father of mother unknown'	Binary	{0.0: 'no', 1.0: 'yes'}	Yes
	f_w_sum_left	Family handedness: weighted sum left'	Ordinal/Continuous	Weighted sum of family left preference = sum of scores / scores answered	Yes
	f_w_sum_right	Family handedness: weighted sum right'	Ordinal/Continuous	Weighted sum of family right preference = sum of scores / scores answered	Yes
	f_w_sum_unknown	Family handedness: weighted sum unknown'	Ordinal/Continuous	Weighted sum of family unknown preference = sum of scores / scores answered	Yes
Global Assessment of Functioning (GAF)	V1gaf01	Visit 1 GAF01 'gaf score'	Ordinal/Continuous	(0: low functioning to 100: high functioning)	No
Data provenance:
gaf_070727.xlsx
Lab Blood Variables	V1l08	Visit 7 L08 'results: fasting insuline'	Ordinal/Continuous	Concentration units not specified	No
Data provenance:	V1l03	Visit 1 L03 'results: prolactin'	Ordinal/Continuous	Concentration in mcg/L	Yes
labdata_070727.xlsx	V1l04	Visit 1 L04 'results: fasting glucose'	Ordinal/Continuous	Concentration in mg/dL	Yes
	V1l05	Visit 1 L05 'results: cholesterol'	Ordinal/Continuous	Concentration in mg/dL	Yes
	V1l06	Visit 1 L06 'results: HDL'	Ordinal/Continuous	Concentration in mg/dL	Yes
	V1l07	Visit 1 L07 'results: LDL'	Ordinal/Continuous	Concentration in mg/dL	Yes
	V1l09	Visit 1 L09 'results: triglycerides'	Ordinal/Continuous	Concentration in mg/dL	Yes
Manchester Short Assessment of Quality-of-Life Scale (MANSA)	V1MA01	Visit 1 MA01 '1. How satisfied are you with your life as a whole today '	Ordinal/Continuous	{1.0: "Couldn't be worse", 2.0: 'Displeased', 3.0: 'Mostly dissatisfied', 4.0: 'Mixed', 5.0: 'Mostly satisfied', 6.0: 'Pleased', 7.0: "Couldn't be better"}	No
Data provenance:	V1MA02	Visit 1 MA02 '2. How satisfied are you with your job (or sheltered employment, or training/education as your main occu.pation) '	Ordinal/Continuous	{1.0: "Couldn't be worse", 2.0: 'Displeased', 3.0: 'Mostly dissatisfied', 4.0: 'Mixed', 5.0: 'Mostly satisfied', 6.0: 'Pleased', 7.0: "Couldn't be better"}	No
mansa_070727.xlsx	V1MA03	Visit 1 MA03 '3. How satisfied are you with your financial situation '	Ordinal/Continuous	{1.0: "Couldn't be worse", 2.0: 'Displeased', 3.0: 'Mostly dissatisfied', 4.0: 'Mixed', 5.0: 'Mostly satisfied', 6.0: 'Pleased', 7.0: "Couldn't be better"}	No
	V1MA04	Visit 1 MA04 '4. Do you have anyone who you would call a close friend Yes/No '	Binary	{0.0: 'no', 1.0: 'yes'}	No
	V1MA05	Visit 1 MA05 '5. In the last week have you seen a friend (visited a friend, been visited by a friend, or met a friend outside both your home and work) Yes/No '	Binary	{0.0: 'no', 1.0: 'yes'}	No
	V1MA06	Visit 1 MA06 '6. How satisfied are you with the number and quality of your friendships '	Ordinal/Continuous	{1.0: "Couldn't be worse", 2.0: 'Displeased', 3.0: 'Mostly dissatisfied', 4.0: 'Mixed', 5.0: 'Mostly satisfied', 6.0: 'Pleased', 7.0: "Couldn't be better"}	No
	V1MA07	Visit 1 MA07 '7. How satisfied are you with your leisure activities '	Ordinal/Continuous	{1.0: "Couldn't be worse", 2.0: 'Displeased', 3.0: 'Mostly dissatisfied', 4.0: 'Mixed', 5.0: 'Mostly satisfied', 6.0: 'Pleased', 7.0: "Couldn't be better"}	No
	V1MA08	Visit 1 MA08 '8. How satisfied are you with your accommodation '	Ordinal/Continuous	{1.0: "Couldn't be worse", 2.0: 'Displeased', 3.0: 'Mostly dissatisfied', 4.0: 'Mixed', 5.0: 'Mostly satisfied', 6.0: 'Pleased', 7.0: "Couldn't be better"}	No
	V1MA09	Visit 1 MA09 '9. In the past year have you been accused of a crime Yes/No '	Binary	{0.0: 'no', 1.0: 'yes'}	No
	V1MA10	Visit 1 MA10 '10. In the past year have you been a victim of physical violence '	Binary	{0.0: 'no', 1.0: 'yes'}	No
	V1MA11	Visit 1 MA11 '11. How satisfied are you with your personal safety '	Ordinal/Continuous	{1.0: "Couldn't be worse", 2.0: 'Displeased', 3.0: 'Mostly dissatisfied', 4.0: 'Mixed', 5.0: 'Mostly satisfied', 6.0: 'Pleased', 7.0: "Couldn't be better"}	No
	V1MA12	Visit 1 MA12 '12. How satisfied are you with the people that you liv.e with '	Ordinal/Continuous	{1.0: "Couldn't be worse", 2.0: 'Displeased', 3.0: 'Mostly dissatisfied', 4.0: 'Mixed', 5.0: 'Mostly satisfied', 6.0: 'Pleased', 7.0: "Couldn't be better"}	No
	V1MA13	Visit 1 MA13 '13. How satisfied are you with your sex life '	Ordinal/Continuous	{1.0: "Couldn't be worse", 2.0: 'Displeased', 3.0: 'Mostly dissatisfied', 4.0: 'Mixed', 5.0: 'Mostly satisfied', 6.0: 'Pleased', 7.0: "Couldn't be better"}	No
	V1MA14	Visit 1 MA14 '14. How satisfied are you with your relationship with your family '	Ordinal/Continuous	{1.0: "Couldn't be worse", 2.0: 'Displeased', 3.0: 'Mostly dissatisfied', 4.0: 'Mixed', 5.0: 'Mostly satisfied', 6.0: 'Pleased', 7.0: "Couldn't be better"}	No
	V1MA15	Visit 1 MA15 '15. How satisfied are you with your health '	Ordinal/Continuous	{1.0: "Couldn't be worse", 2.0: 'Displeased', 3.0: 'Mostly dissatisfied', 4.0: 'Mixed', 5.0: 'Mostly satisfied', 6.0: 'Pleased', 7.0: "Couldn't be better"}	No
	V1MA16	Visit 1 MA16 '16. How satisfied are you with your mental health '	Ordinal/Continuous	{1.0: "Couldn't be worse", 2.0: 'Displeased', 3.0: 'Mostly dissatisfied', 4.0: 'Mixed', 5.0: 'Mostly satisfied', 6.0: 'Pleased', 7.0: "Couldn't be better"}	No
Mini-International Neuropsychiatric Interview (MINI)	V1mi001	Visit 1 MI001 'Major depressive episode current'	Binary	{0.0: 'no', 1.0: 'yes'}	No
Data provenance:	V1mi002	Visit 1 MI002 'Major depressive episode recurrent'	Binary	{0.0: 'no', 1.0: 'yes'}	No
miniplus_070727.xlsx	V1mi002_a	Visit 1 MI002_a 'Major depressive episode: age onset '	Ordinal/Continuous	Age in years	No
	V1mi002_n	Visit 1 MI002_n 'Major depressive episode: number of episodes '	Ordinal/Continuous	Number of events	No
	V1mi003_2	Visit 1 MI003_2 'Mood disorder due to a general medical condition current'	Binary	{0.0: 'no', 1.0: 'yes'}	No
	V1mi004_2	Visit 1 MI004_2 'Mood disorder due to a general medical condition past'	Binary	{0.0: 'no', 1.0: 'yes'}	No
	V1mi003	Visit 1 MI003 'Substance induced mood disorder current'	Binary	{0.0: 'no', 1.0: 'yes'}	No
	V1mi004	Visit 1 MI004 'Substance induced mood disorder past'	Binary	{0.0: 'no', 1.0: 'yes'}	No
	V1mi001_2	Visit 1 MI001_2 'Major depressive episode with melancholic features current'	Binary	{0.0: 'no', 1.0: 'yes'}	No
	V1mi002_2	Visit 1 MI002_2 'Major depressive episode with melancholic features recurrent'	Binary	{0.0: 'no', 1.0: 'yes'}	No
	V1mi005	Visit 1 MI005 'Dysthymia current'	Binary	{0.0: 'no', 1.0: 'yes'}	No
	V1mi006	Visit 1 MI006 'Dysthymia past'	Binary	{0.0: 'no', 1.0: 'yes'}	No
	V1mi006_a	Visit 1 MI006_a 'Dysthymia: age onset '	Ordinal/Continuous	Age in years	No
	V1mi007	Visit 1 MI007 'Suicidality current'	Binary	{0.0: 'no', 1.0: 'yes'}	No
	V1mi008	Visit 1 MI008 'Suicidality risk'	Binary	{0.0: 'no', 1.0: 'yes'}	No
	V1mi009	Visit 1 MI009 'Manic Episode current'	Binary	{0.0: 'no', 1.0: 'yes'}	No
	V1mi010	Visit 1 MI010 'Manic Episode past'	Binary	{0.0: 'no', 1.0: 'yes'}	No
	V1mi010_A	Visit 1 MI010_a 'Manic Episode: age onset '	Ordinal/Continuous	Age in years	No
	V1mi010_n	Visit 1 MI010_n 'Manic Episode: number of episodes '	Ordinal/Continuous	Number of events	No
	V1mi011	Visit 1 MI011 'Hypomanic episode current'	Binary	{0.0: 'no', 1.0: 'yes'}	No
	V1mi012	Visit 1 MI012 'Hypomanic episode past'	Binary	{0.0: 'no', 1.0: 'yes'}	No
	V1mi013	Visit 1 MI013 'Bipolar II disorder current'	Binary	{0.0: 'no', 1.0: 'yes'}	No
	V1mi014	Visit 1 MI014 'Bipolar II disorder past'	Binary	{0.0: 'no', 1.0: 'yes'}	No
	V1mi015_2	Visit 1 MI015_2 '(Hypo)manic episode due to a general medical condition current'	Binary	{0.0: 'no', 1.0: 'yes'}	No
	V1mi016_2	Visit 1 MI016_2 '(Hypo)manic episode due to a general medical condition past'	Binary	{0.0: 'no', 1.0: 'yes'}	No
	V1mi015	Visit 1 MI015 'Substance induced manic episode current'	Binary	{0.0: 'no', 1.0: 'yes'}	No
	V1mi016	Visit 1 MI016 'Substance induced manic episode past'	Binary	{0.0: 'no', 1.0: 'yes'}	No
	V1mi019	Visit 1 MI019 'Panic disorder current (past month)'	Binary	{0.0: 'no', 1.0: 'yes'}	No
	V1mi019_2	Visit 1 MI019_2 'Panic disorder lifetime'	Binary	{0.0: 'no', 1.0: 'yes'}	No
	V1mi019_2_a	Visit 1 MI019_2_a 'Panic disorder age of onset'	Ordinal/Continuous	Age in years	No
	V1mi020_2	Visit 1 MI020_2 'Anxiety disorder with panic attacks due to a general medical condition current'	Binary	{0.0: 'no', 1.0: 'yes'}	No
	V1mi020	Visit 1 MI020 'Substance induced anxiety disorder with panic attack current '	Binary	{0.0: 'no', 1.0: 'yes'}	No
	V1mi021	Visit 1 MI021 'Agoraphobia current'	Binary	{0.0: 'no', 1.0: 'yes'}	No
	V1mi021_2	Visit 1 MI021_2 'Agoraphobia lifetime'	Binary	{0.0: 'no', 1.0: 'yes'}	No
	V1mi021_2_a	Visit 1 MI021_2_a 'Agoraphobia age of onset'	Ordinal/Continuous	Age in years	No
	V1mi022	Visit 1 MI022 'Social phobia '	Binary	{0.0: 'no', 1.0: 'yes'}	No
	V1mi023	Visit 1 MI023 'Specific phobia '	Binary	{0.0: 'no', 1.0: 'yes'}	No
	V1mi024	Visit 1 MI024 'Obsessive-compulsive disorder '	Binary	{0.0: 'no', 1.0: 'yes'}	No
	V1mi024_a	Visit 1 MI024_a 'Obsessive-compulsive disorder: age onset '	Ordinal/Continuous	Age in years	No
	V1mi025	Visit 1 MI025 'OCD due to a general medical condition current (past month)'	Binary	{0.0: 'no', 1.0: 'yes'}	No
	V1mi025_2	Visit 1 MI025_2 'Substance induced OCD current (past month)'	Binary	{0.0: 'no', 1.0: 'yes'}	No
	V1mi026	Visit 1 MI026 'Posttraumatic stress disorder '	Binary	{0.0: 'no', 1.0: 'yes'}	No
	V1mi026_a	Visit 1 MI026_a 'Posttraumatic stress disorder: age onset '	Ordinal/Continuous	Age in years	No
	V1mi026_n	Visit 1 MI026_n 'Posttraumatic stress disorder: number of episodes '	Ordinal/Continuous	Number of events	No
	V1mi028_2	Visit 1 MI028_2 'Alcohol dependence past 6 months '	Binary	{0.0: 'no', 1.0: 'yes'}	No
	V1mi028	Visit 1 MI028 'Alcohol dependence Lifetime '	Binary	{0.0: 'no', 1.0: 'yes'}	No
	V1mi029	Visit 1 MI029 'Alcohol abuse Past 12 months '	Binary	{0.0: 'no', 1.0: 'yes'}	No
	V1mi030	Visit 1 MI030 'Alcohol abuse Lifetime '	Binary	{0.0: 'no', 1.0: 'yes'}	No
	V1mi031	Visit 1 MI031 'Substance dependence Past 12 months '	Binary	{0.0: 'no', 1.0: 'yes'}	No
	V1mi032	Visit 1 MI032 'Substance dependence Lifetime '	Binary	{0.0: 'no', 1.0: 'yes'}	No
	V1mi033	Visit 1 MI033 'Substance abuse Past 12 months '	Binary	{0.0: 'no', 1.0: 'yes'}	No
	V1mi030_2	Visit 1 MI030_2 'substance abuse lifetime '	Binary	{0.0: 'no', 1.0: 'yes'}	No
	V1mi034	Visit 1 MI034 'Psychotic disorder current'	Binary	{0.0: 'no', 1.0: 'yes'}	No
	V1mi035	Visit 1 MI035 'Psychotic disorder life'	Binary	{0.0: 'no', 1.0: 'yes'}	No
	V1mi036	Visit 1 MI036 'Mood disorder with psychotic features '	Binary	{0.0: 'no', 1.0: 'yes'}	No
	V1mi037	Visit 1 MI037 'Schizophrenia current'	Binary	{0.0: 'no', 1.0: 'yes'}	No
	V1mi038	Visit 1 MI038 'Schizophrenia life'	Binary	{0.0: 'no', 1.0: 'yes'}	No
	V1mi039	Visit 1 MI039 'Schizoaffective disorder current'	Binary	{0.0: 'no', 1.0: 'yes'}	No
	V1mi040	Visit 1 MI040 'Schizoaffective disorder life'	Binary	{0.0: 'no', 1.0: 'yes'}	No
	V1mi041	Visit 1 MI041 'Schizophreniform disorder current'	Binary	{0.0: 'no', 1.0: 'yes'}	No
	V1mi042	Visit 1 MI042 'Schizophreniform disorder life'	Binary	{0.0: 'no', 1.0: 'yes'}	No
	V1mi043	Visit 1 MI043 'Brief psychotic disorder current'	Binary	{0.0: 'no', 1.0: 'yes'}	No
	V1mi044	Visit 1 MI044 'Brief psychotic disorder life'	Binary	{0.0: 'no', 1.0: 'yes'}	No
	V1mi045	Visit 1 MI045 'Delusional Disorder current'	Binary	{0.0: 'no', 1.0: 'yes'}	No
	V1mi046	Visit 1 MI046 'Delusional Disorder life'	Binary	{0.0: 'no', 1.0: 'yes'}	No
	V1mi047_2	Visit 1 MI047_2 'Psychotic disorder due to a general medical condition current'	Binary	{0.0: 'no', 1.0: 'yes'}	No
	V1mi048_2	Visit 1 MI048_2 'Psychotic disorder due to a general medical condition life'	Binary	{0.0: 'no', 1.0: 'yes'}	No
	V1mi047	Visit 1 MI047 'Substance induced psychotic disorder current'	Binary	{0.0: 'no', 1.0: 'yes'}	No
	V1mi048	Visit 1 MI048 'Substance induced psychotic disorder life'	Binary	{0.0: 'no', 1.0: 'yes'}	No
	V1mi049	Visit 1 MI049 'Psychotic disorder nos current'	Binary	{0.0: 'no', 1.0: 'yes'}	No
	V1mi050	Visit 1 MI050 'Psychotic disorder nos life'	Binary	{0.0: 'no', 1.0: 'yes'}	No
	V1mi051	Visit 1 MI051 'Mood disorder with psychotic features '	Binary	{0.0: 'no', 1.0: 'yes'}	No
	V1mi052	Visit 1 MI052 'Mood disorder nos '	Binary	{0.0: 'no', 1.0: 'yes'}	No
	V1mi053	Visit 1 MI053 'Major depressive disorder with psychotic features current'	Binary	{0.0: 'no', 1.0: 'yes'}	No
	V1mi054	Visit 1 MI054 'Major depressive disorder with psychotic features past'	Binary	{0.0: 'no', 1.0: 'yes'}	No
	V1mi055	Visit 1 MI055 'Bipolar I disorder with psychotic features current'	Binary	{0.0: 'no', 1.0: 'yes'}	No
	V1mi056	Visit 1 MI056 'Bipolar I disorder with psychotic features past'	Binary	{0.0: 'no', 1.0: 'yes'}	No
Neurocognitive Assessment	V1NEU01	Visit 1 NEU01 'Trailmaking A time to complete test'	Ordinal/Continuous	Time in seconds	No
(RAVLT, Trailmaking...)	V1NEU02	Visit 1 NEU02 'Trailmaking A tot. number of errors'	Ordinal/Continuous	Number of events	No
Data provenance:	V1NEU03	Visit 1 NEU03 'Trailmaking A POP'	Ordinal/Continuous	Path Occupation Percentage	No
neuro_070727.xlsx	V1NEU04	Visit 1 NEU04 'Trailmaking B time to complete test'	Ordinal/Continuous	Time in seconds	No
	V1NEU05	Visit 1 NEU05 'Trailmaking B tot. number of errors'	Ordinal/Continuous	Number of events	No
	V1NEU06	Visit 1 NEU06 'Trailmaking B POP'	Ordinal/Continuous	Path Occupation Percentage	No
	V1NEU07	Visit 1 NEU07 'number of digits, raw score correct'	Ordinal/Continuous	Number of events	No
	V1NEU08	Visit 1 NEU08 'number of digits, raw score skipped'	Ordinal/Continuous	Number of events	No
	V1NEU09	Visit 1 NEU09 'number of digits, raw score wrong '	Ordinal/Continuous	Number of events	No
	V1NEU10	Visit 1 NEU10 'number of pegs placed correctlydominant hand'	Ordinal/Continuous	Number of events	No
	V1NEU11	Visit 1 NEU11 'number of pegs placed correctlynon-dominant hand'	Ordinal/Continuous	Number of events	No
	V1NEU12	Visit 1 NEU12 'number of pegs placed correctlyboth hands simultaneously'	Ordinal/Continuous	Number of events	No
	V1NEU47	Visit 1 NEU47 'trial1 number of correct responses ()'	Ordinal/Continuous	Number of events	No
	V1NEU48	Visit 1 NEU48 'trial1 number of intrusions'	Ordinal/Continuous	Number of events	No
	V1NEU49	Visit 1 NEU49 'trial1 number of repeats'	Ordinal/Continuous	Number of events	No
	V1NEU50	Visit 1 NEU50 'trial2 number of correct responses ()'	Ordinal/Continuous	Number of events	No
	V1NEU51	Visit 1 NEU51 'trial2 number of intrusions'	Ordinal/Continuous	Number of events	No
	V1NEU52	Visit 1 NEU52 'trial2 number of repeats'	Ordinal/Continuous	Number of events	No
	V1NEU53	Visit 1 NEU53 'trial3 number of correct responses ()'	Ordinal/Continuous	Number of events	No
	V1NEU54	Visit 1 NEU54 'trial3 number of intrusions'	Ordinal/Continuous	Number of events	No
	V1NEU55	Visit 1 NEU55 'trial3 number of repeats'	Ordinal/Continuous	Number of events	No
	V1NEU56	Visit 1 NEU56 'trial4 number of correct responses ()'	Ordinal/Continuous	Number of events	No
	V1NEU57	Visit 1 NEU57 'trial4 number of intrusions'	Ordinal/Continuous	Number of events	No
	V1NEU58	Visit 1 NEU58 'trial4 number of repeats'	Ordinal/Continuous	Number of events	No
	V1NEU59	Visit 1 NEU59 'trial5 number of correct responses ()'	Ordinal/Continuous	Number of events	No
	V1NEU60	Visit 1 NEU60 'trial5 number of intrusions'	Ordinal/Continuous	Number of events	No
	V1NEU61	Visit 1 NEU61 'trial5 number of repeats'	Ordinal/Continuous	Number of events	No
	V1NEU62	Visit 1 NEU62 'delayed recall number of correct responses ()'	Ordinal/Continuous	Number of events	No
	V1NEU63	Visit 1 NEU63 'delayed recall number of intrusions'	Ordinal/Continuous	Number of events	No
	V1NEU64	Visit 1 NEU64 'delayed recall number of repeats'	Ordinal/Continuous	Number of events	No
	V1NEU04MINUS01	Visit 1 04MINUS01 ' Time to complete the test B minus time to complete the test A'	Ordinal/Continuous	Time in seconds	Yes
	V1NEU05MINUS02	Visit 1 05MINUS02 ' Number of errors of test B minus number of errors of test A'	Ordinal/Continuous	Number of events	Yes
	V1NESUMCORR	Visit 1 NESUMCORR 'Sum of correct responses across the 5 trials'	Ordinal/Continuous	Number of events	Yes
	V1NESUMINTRU	Visit 1 NESUMINTRU 'Sum of intrusions across the 5 trials'	Ordinal/Continuous	Number of events	Yes
	V1NESUMREPE	Visit 1 NESUMREPE 'Sum of repeats across the 5 trials'	Ordinal/Continuous	Number of events	Yes
Positive and Negative Syndrome Scale (PANSS)	V1pa01	Visit 1 PA01 'P1'	Ordinal/Continuous	{1.0: 'absent', 2.0: 'minimal', 3.0: 'mild', 4.0: 'moderate', 5.0: 'moderate/severe', 6.0: 'severe', 7.0: 'extreem'}	No
Data provenance:	V1pa02	Visit 1 PA02 'P2'	Ordinal/Continuous	{1.0: 'absent', 2.0: 'minimal', 3.0: 'mild', 4.0: 'moderate', 5.0: 'moderate/severe', 6.0: 'severe', 7.0: 'extreem'}	No
pansa_070727.xlsx	V1pa03	Visit 1 PA03 'P3'	Ordinal/Continuous	{1.0: 'absent', 2.0: 'minimal', 3.0: 'mild', 4.0: 'moderate', 5.0: 'moderate/severe', 6.0: 'severe', 7.0: 'extreem'}	No
	V1pa04	Visit 1 PA04 'P4'	Ordinal/Continuous	{1.0: 'absent', 2.0: 'minimal', 3.0: 'mild', 4.0: 'moderate', 5.0: 'moderate/severe', 6.0: 'severe', 7.0: 'extreem'}	No
	V1pa05	Visit 1 PA05 'P5'	Ordinal/Continuous	{1.0: 'absent', 2.0: 'minimal', 3.0: 'mild', 4.0: 'moderate', 5.0: 'moderate/severe', 6.0: 'severe', 7.0: 'extreem'}	No
	V1pa06	Visit 1 PA06 'P6'	Ordinal/Continuous	{1.0: 'absent', 2.0: 'minimal', 3.0: 'mild', 4.0: 'moderate', 5.0: 'moderate/severe', 6.0: 'severe', 7.0: 'extreem'}	No
	V1pa07	Visit 1 PA07 'P7'	Ordinal/Continuous	{1.0: 'absent', 2.0: 'minimal', 3.0: 'mild', 4.0: 'moderate', 5.0: 'moderate/severe', 6.0: 'severe', 7.0: 'extreem'}	No
	V1pa08	Visit 1 PA08 'N1'	Ordinal/Continuous	{1.0: 'absent', 2.0: 'minimal', 3.0: 'mild', 4.0: 'moderate', 5.0: 'moderate/severe', 6.0: 'severe', 7.0: 'extreem'}	No
	V1pa09	Visit 1 PA09 'N2'	Ordinal/Continuous	{1.0: 'absent', 2.0: 'minimal', 3.0: 'mild', 4.0: 'moderate', 5.0: 'moderate/severe', 6.0: 'severe', 7.0: 'extreem'}	No
	V1pa10	Visit 1 PA10 'N3'	Ordinal/Continuous	{1.0: 'absent', 2.0: 'minimal', 3.0: 'mild', 4.0: 'moderate', 5.0: 'moderate/severe', 6.0: 'severe', 7.0: 'extreem'}	No
	V1pa11	Visit 1 PA11 'N4'	Ordinal/Continuous	{1.0: 'absent', 2.0: 'minimal', 3.0: 'mild', 4.0: 'moderate', 5.0: 'moderate/severe', 6.0: 'severe', 7.0: 'extreem'}	No
	V1pa12	Visit 1 PA12 'N5'	Ordinal/Continuous	{1.0: 'absent', 2.0: 'minimal', 3.0: 'mild', 4.0: 'moderate', 5.0: 'moderate/severe', 6.0: 'severe', 7.0: 'extreem'}	No
	V1pa13	Visit 1 PA13 'N6'	Ordinal/Continuous	{1.0: 'absent', 2.0: 'minimal', 3.0: 'mild', 4.0: 'moderate', 5.0: 'moderate/severe', 6.0: 'severe', 7.0: 'extreem'}	No
	V1pa14	Visit 1 PA14 'N7'	Ordinal/Continuous	{1.0: 'absent', 2.0: 'minimal', 3.0: 'mild', 4.0: 'moderate', 5.0: 'moderate/severe', 6.0: 'severe', 7.0: 'extreem'}	No
	V1pa15	Visit 1 PA15 'G1'	Ordinal/Continuous	{1.0: 'absent', 2.0: 'minimal', 3.0: 'mild', 4.0: 'moderate', 5.0: 'moderate/severe', 6.0: 'severe', 7.0: 'extreem'}	No
	V1pa16	Visit 1 PA16 'G2'	Ordinal/Continuous	{1.0: 'absent', 2.0: 'minimal', 3.0: 'mild', 4.0: 'moderate', 5.0: 'moderate/severe', 6.0: 'severe', 7.0: 'extreem'}	No
	V1pa17	Visit 1 PA17 'G3'	Ordinal/Continuous	{1.0: 'absent', 2.0: 'minimal', 3.0: 'mild', 4.0: 'moderate', 5.0: 'moderate/severe', 6.0: 'severe', 7.0: 'extreem'}	No
	V1pa18	Visit 1 PA18 'G4'	Ordinal/Continuous	{1.0: 'absent', 2.0: 'minimal', 3.0: 'mild', 4.0: 'moderate', 5.0: 'moderate/severe', 6.0: 'severe', 7.0: 'extreem'}	No
	V1pa19	Visit 1 PA19 'G5'	Ordinal/Continuous	{1.0: 'absent', 2.0: 'minimal', 3.0: 'mild', 4.0: 'moderate', 5.0: 'moderate/severe', 6.0: 'severe', 7.0: 'extreem'}	No
	V1pa20	Visit 1 PA20 'G6'	Ordinal/Continuous	{1.0: 'absent', 2.0: 'minimal', 3.0: 'mild', 4.0: 'moderate', 5.0: 'moderate/severe', 6.0: 'severe', 7.0: 'extreem'}	No
	V1pa21	Visit 1 PA21 'G7'	Ordinal/Continuous	{1.0: 'absent', 2.0: 'minimal', 3.0: 'mild', 4.0: 'moderate', 5.0: 'moderate/severe', 6.0: 'severe', 7.0: 'extreem'}	No
	V1pa22	Visit 1 PA22 'G8'	Ordinal/Continuous	{1.0: 'absent', 2.0: 'minimal', 3.0: 'mild', 4.0: 'moderate', 5.0: 'moderate/severe', 6.0: 'severe', 7.0: 'extreem'}	No
	V1pa23	Visit 1 PA23 'G9'	Ordinal/Continuous	{1.0: 'absent', 2.0: 'minimal', 3.0: 'mild', 4.0: 'moderate', 5.0: 'moderate/severe', 6.0: 'severe', 7.0: 'extreem'}	No
	V1pa24	Visit 1 PA24 'G10'	Ordinal/Continuous	{1.0: 'absent', 2.0: 'minimal', 3.0: 'mild', 4.0: 'moderate', 5.0: 'moderate/severe', 6.0: 'severe', 7.0: 'extreem'}	No
	V1pa25	Visit 1 PA25 'G11'	Ordinal/Continuous	{1.0: 'absent', 2.0: 'minimal', 3.0: 'mild', 4.0: 'moderate', 5.0: 'moderate/severe', 6.0: 'severe', 7.0: 'extreem'}	No
	V1pa26	Visit 1 PA26 'G12'	Ordinal/Continuous	{1.0: 'absent', 2.0: 'minimal', 3.0: 'mild', 4.0: 'moderate', 5.0: 'moderate/severe', 6.0: 'severe', 7.0: 'extreem'}	No
	V1pa27	Visit 1 PA27 'G13'	Ordinal/Continuous	{1.0: 'absent', 2.0: 'minimal', 3.0: 'mild', 4.0: 'moderate', 5.0: 'moderate/severe', 6.0: 'severe', 7.0: 'extreem'}	No
	V1pa28	Visit 1 PA28 'G14'	Ordinal/Continuous	{1.0: 'absent', 2.0: 'minimal', 3.0: 'mild', 4.0: 'moderate', 5.0: 'moderate/severe', 6.0: 'severe', 7.0: 'extreem'}	No
	V1pa29	Visit 1 PA29 'G15'	Ordinal/Continuous	{1.0: 'absent', 2.0: 'minimal', 3.0: 'mild', 4.0: 'moderate', 5.0: 'moderate/severe', 6.0: 'severe', 7.0: 'extreem'}	No
	V1pa30	Visit 1 PA30 'G16'	Ordinal/Continuous	{1.0: 'absent', 2.0: 'minimal', 3.0: 'mild', 4.0: 'moderate', 5.0: 'moderate/severe', 6.0: 'severe', 7.0: 'extreem'}	No
	V1ptotal	Visit 1 PTOTAL 'Sum of positive scores'	Ordinal/Continuous	Sum of scores, continuous	Yes
	V1ntotal	Visit 1 NTOTAL 'Sum of negative scores'	Ordinal/Continuous	Sum of scores, continuous	Yes
	V1gtotal	Visit 1 GTOTAL 'Sum of general scores'	Ordinal/Continuous	Sum of scores, continuous	Yes
	V1total	Visit 1 TOTAL 'Sum of all scores'	Ordinal/Continuous	Sum of scores, continuous	Yes
DSM Diagnosis	code1	DSM CODE 295.30, Schizophrenia, paranoid type	Binary	{0.0: 'no', 1.0: 'yes'}	No
Data provenance:	code2	DSM CODE 295.20, Schizophrenia, catatonic type	Binary	{0.0: 'no', 1.0: 'yes'}	No
PD_070727.xlsx	code3	DSM CODE 295.10, Schizophrenia, disorganized type	Binary	{0.0: 'no', 1.0: 'yes'}	No
	code4	DSM CODE 295.90, Schizophrenia, unspecified type	Binary	{0.0: 'no', 1.0: 'yes'}	No
	code5	DSM CODE 295.60, Schizophreniform disorder	Binary	{0.0: 'no', 1.0: 'yes'}	No
	code6	DSM CODE 295.70, Schizoaffective disorder	Binary	{0.0: 'no', 1.0: 'yes'}	No
	code7	DSM CODE 295.40, Schizophrenia, residual type	Binary	{0.0: 'no', 1.0: 'yes'}	No
The St. Hans Rating Scale (SHRS)	V1SHRS01	Visit 1 SHRS01 'Akathisia1'	Ordinal/Continuous	{0.0: 'Normal/absent', 1.0: 'Dubious', 2.0: 'Mild', 3.0: 'Mild/moderate', 4.0: 'Moderate', 5.0: 'Moderate/severe', 6.0: 'Severe'}	No
Data provenance:	V1SHRS02	Visit 1 SHRS02 'Akathisia2'	Ordinal/Continuous	{0.0: 'Normal/absent', 1.0: 'Dubious', 2.0: 'Mild', 3.0: 'Mild/moderate', 4.0: 'Moderate', 5.0: 'Moderate/severe', 6.0: 'Severe'}	No
shrs_070727.xlsx	V1SHRS03	Visit 1 SHRS03 'Akathisia3'	Ordinal/Continuous	{0.0: 'Normal/absent', 1.0: 'Dubious', 2.0: 'Mild', 3.0: 'Mild/moderate', 4.0: 'Moderate', 5.0: 'Moderate/severe', 6.0: 'Severe'}	No
StHans.xlsx	V1SHRS04	Visit 1 SHRS04 'Dystonia1'	Ordinal/Continuous	{0.0: 'Normal/absent', 1.0: 'Dubious', 2.0: 'Mild', 3.0: 'Mild/moderate', 4.0: 'Moderate', 5.0: 'Moderate/severe', 6.0: 'Severe'}	No
	V1SHRS05	Visit 1 SHRS05 'Dystonia2'	Ordinal/Continuous	{0.0: 'Normal/absent', 1.0: 'Dubious', 2.0: 'Mild', 3.0: 'Mild/moderate', 4.0: 'Moderate', 5.0: 'Moderate/severe', 6.0: 'Severe'}	No
	V1SHRS06	Visit 1 SHRS06 'Parkinsonism1'	Ordinal/Continuous	{0.0: 'Normal/absent', 1.0: 'Dubious', 2.0: 'Mild', 3.0: 'Mild/moderate', 4.0: 'Moderate', 5.0: 'Moderate/severe', 6.0: 'Severe'}	No
	V1SHRS07	Visit 1 SHRS07 'Parkinsonism2'	Ordinal/Continuous	{0.0: 'Normal/absent', 1.0: 'Dubious', 2.0: 'Mild', 3.0: 'Mild/moderate', 4.0: 'Moderate', 5.0: 'Moderate/severe', 6.0: 'Severe'}	No
	V1SHRS08	Visit 1 SHRS08 'Parkinsonism3'	Ordinal/Continuous	{0.0: 'Normal/absent', 1.0: 'Dubious', 2.0: 'Mild', 3.0: 'Mild/moderate', 4.0: 'Moderate', 5.0: 'Moderate/severe', 6.0: 'Severe'}	No
	V1SHRS09	Visit 1 SHRS09 'Parkinsonism4'	Ordinal/Continuous	{0.0: 'Normal/absent', 1.0: 'Dubious', 2.0: 'Mild', 3.0: 'Mild/moderate', 4.0: 'Moderate', 5.0: 'Moderate/severe', 6.0: 'Severe'}	No
	V1SHRS10	Visit 1 SHRS10 'Parkinsonism5'	Ordinal/Continuous	{0.0: 'Normal/absent', 1.0: 'Dubious', 2.0: 'Mild', 3.0: 'Mild/moderate', 4.0: 'Moderate', 5.0: 'Moderate/severe', 6.0: 'Severe'}	No
	V1SHRS11	Visit 1 SHRS11 'Parkinsonism6'	Ordinal/Continuous	{0.0: 'Normal/absent', 1.0: 'Dubious', 2.0: 'Mild', 3.0: 'Mild/moderate', 4.0: 'Moderate', 5.0: 'Moderate/severe', 6.0: 'Severe'}	No
	V1SHRS12	Visit 1 SHRS12 'Parkinsonism7'	Ordinal/Continuous	{0.0: 'Normal/absent', 1.0: 'Dubious', 2.0: 'Mild', 3.0: 'Mild/moderate', 4.0: 'Moderate', 5.0: 'Moderate/severe', 6.0: 'Severe'}	No
	V1SHRS13	Visit 1 SHRS13 'Parkinsonism8'	Ordinal/Continuous	{0.0: 'Normal/absent', 1.0: 'Dubious', 2.0: 'Mild', 3.0: 'Mild/moderate', 4.0: 'Moderate', 5.0: 'Moderate/severe', 6.0: 'Severe'}	No
	V1SHRS14	Visit 1 SHRS14 'Parkinsonism9'	Ordinal/Continuous	{0.0: 'Normal/absent', 1.0: 'Dubious', 2.0: 'Mild', 3.0: 'Mild/moderate', 4.0: 'Moderate', 5.0: 'Moderate/severe', 6.0: 'Severe'}	No
	V1SHRS15	Visit 1 SHRS15 'Parkinsonism10'	Ordinal/Continuous	{0.0: 'Normal/absent', 1.0: 'Dubious', 2.0: 'Mild', 3.0: 'Mild/moderate', 4.0: 'Moderate', 5.0: 'Moderate/severe', 6.0: 'Severe'}	No
	V1SHRS16	Visit 1 SHRS16 'Dyskinesia (passive)1'	Ordinal/Continuous	{0.0: 'Normal/absent', 1.0: 'Dubious', 2.0: 'Mild', 3.0: 'Mild/moderate', 4.0: 'Moderate', 5.0: 'Moderate/severe', 6.0: 'Severe'}	No
	V1SHRS17	Visit 1 SHRS17 'Dyskinesia (passive)2'	Ordinal/Continuous	{0.0: 'Normal/absent', 1.0: 'Dubious', 2.0: 'Mild', 3.0: 'Mild/moderate', 4.0: 'Moderate', 5.0: 'Moderate/severe', 6.0: 'Severe'}	No
	V1SHRS18	Visit 1 SHRS18 'Dyskinesia (passive)3'	Ordinal/Continuous	{0.0: 'Normal/absent', 1.0: 'Dubious', 2.0: 'Mild', 3.0: 'Mild/moderate', 4.0: 'Moderate', 5.0: 'Moderate/severe', 6.0: 'Severe'}	No
	V1SHRS19	Visit 1 SHRS19 'Dyskinesia (passive)4'	Ordinal/Continuous	{0.0: 'Normal/absent', 1.0: 'Dubious', 2.0: 'Mild', 3.0: 'Mild/moderate', 4.0: 'Moderate', 5.0: 'Moderate/severe', 6.0: 'Severe'}	No
	V1SHRS20	Visit 1 SHRS20 'Dyskinesia (passive)5'	Ordinal/Continuous	{0.0: 'Normal/absent', 1.0: 'Dubious', 2.0: 'Mild', 3.0: 'Mild/moderate', 4.0: 'Moderate', 5.0: 'Moderate/severe', 6.0: 'Severe'}	No
	V1SHRS21	Visit 1 SHRS21 'Dyskinesia (passive)6'	Ordinal/Continuous	{0.0: 'Normal/absent', 1.0: 'Dubious', 2.0: 'Mild', 3.0: 'Mild/moderate', 4.0: 'Moderate', 5.0: 'Moderate/severe', 6.0: 'Severe'}	No
	V1SHRS22	Visit 1 SHRS22 'Dyskinesia (passive)7'	Ordinal/Continuous	{0.0: 'Normal/absent', 1.0: 'Dubious', 2.0: 'Mild', 3.0: 'Mild/moderate', 4.0: 'Moderate', 5.0: 'Moderate/severe', 6.0: 'Severe'}	No
	V1SHRS23	Visit 1 SHRS23 'Dyskinesia (passive)8'	Ordinal/Continuous	{0.0: 'Normal/absent', 1.0: 'Dubious', 2.0: 'Mild', 3.0: 'Mild/moderate', 4.0: 'Moderate', 5.0: 'Moderate/severe', 6.0: 'Severe'}	No
	V1SHRS24	Visit 1 SHRS24 'Dyskinesia (passive)9'	Ordinal/Continuous	{0.0: 'Normal/absent', 1.0: 'Dubious', 2.0: 'Mild', 3.0: 'Mild/moderate', 4.0: 'Moderate', 5.0: 'Moderate/severe', 6.0: 'Severe'}	No
	V1SHRS25	Visit 1 SHRS25 'Dyskinesia (passive)10'	Ordinal/Continuous	{0.0: 'Normal/absent', 1.0: 'Dubious', 2.0: 'Mild', 3.0: 'Mild/moderate', 4.0: 'Moderate', 5.0: 'Moderate/severe', 6.0: 'Severe'}	No
	V1SHRS26	Visit 1 SHRS26 'Dyskinesia (active)1'	Ordinal/Continuous	{0.0: 'Normal/absent', 1.0: 'Dubious', 2.0: 'Mild', 3.0: 'Mild/moderate', 4.0: 'Moderate', 5.0: 'Moderate/severe', 6.0: 'Severe'}	No
	V1SHRS27	Visit 1 SHRS27 'Dyskinesia (active)2'	Ordinal/Continuous	{0.0: 'Normal/absent', 1.0: 'Dubious', 2.0: 'Mild', 3.0: 'Mild/moderate', 4.0: 'Moderate', 5.0: 'Moderate/severe', 6.0: 'Severe'}	No
	V1SHRS28	Visit 1 SHRS28 'Dyskinesia (active)3'	Ordinal/Continuous	{0.0: 'Normal/absent', 1.0: 'Dubious', 2.0: 'Mild', 3.0: 'Mild/moderate', 4.0: 'Moderate', 5.0: 'Moderate/severe', 6.0: 'Severe'}	No
	V1SHRS29	Visit 1 SHRS29 'Dyskinesia (active)4'	Ordinal/Continuous	{0.0: 'Normal/absent', 1.0: 'Dubious', 2.0: 'Mild', 3.0: 'Mild/moderate', 4.0: 'Moderate', 5.0: 'Moderate/severe', 6.0: 'Severe'}	No
	V1SHRS30	Visit 1 SHRS30 'Dyskinesia (active)5'	Ordinal/Continuous	{0.0: 'Normal/absent', 1.0: 'Dubious', 2.0: 'Mild', 3.0: 'Mild/moderate', 4.0: 'Moderate', 5.0: 'Moderate/severe', 6.0: 'Severe'}	No
	V1SHRS31	Visit 1 SHRS31 'Dyskinesia (active)6'	Ordinal/Continuous	{0.0: 'Normal/absent', 1.0: 'Dubious', 2.0: 'Mild', 3.0: 'Mild/moderate', 4.0: 'Moderate', 5.0: 'Moderate/severe', 6.0: 'Severe'}	No
	V1SHRS32	Visit 1 SHRS32 'Dyskinesia (active)7'	Ordinal/Continuous	{0.0: 'Normal/absent', 1.0: 'Dubious', 2.0: 'Mild', 3.0: 'Mild/moderate', 4.0: 'Moderate', 5.0: 'Moderate/severe', 6.0: 'Severe'}	No
	V1SHRS33	Visit 1 SHRS33 'Dyskinesia (active)8'	Ordinal/Continuous	{0.0: 'Normal/absent', 1.0: 'Dubious', 2.0: 'Mild', 3.0: 'Mild/moderate', 4.0: 'Moderate', 5.0: 'Moderate/severe', 6.0: 'Severe'}	No
	V1SHRS34	Visit 1 SHRS34 'Dyskinesia (active)9'	Ordinal/Continuous	{0.0: 'Normal/absent', 1.0: 'Dubious', 2.0: 'Mild', 3.0: 'Mild/moderate', 4.0: 'Moderate', 5.0: 'Moderate/severe', 6.0: 'Severe'}	No
	V1SHRS35	Visit 1 SHRS35 'Dyskinesia (active)10'	Ordinal/Continuous	{0.0: 'Normal/absent', 1.0: 'Dubious', 2.0: 'Mild', 3.0: 'Mild/moderate', 4.0: 'Moderate', 5.0: 'Moderate/severe', 6.0: 'Severe'}	No
	V1akath	visit 1: St Hans akathisia y/n	Binary	{0.0: 'no', 1.0: 'yes'}	No
	V1dysto	visit 1 St Hans dystonia y/n	Binary	{0.0: 'no', 1.0: 'yes'}	No
	V1park	Visit 1: St Hans Parkinsonism y/n	Binary	{0.0: 'no', 1.0: 'yes'}	No
	V1dysk	Visit 1: St Hans dyskinesia y/n	Binary	{0.0: 'no', 1.0: 'yes'}	No
Substance Abuse	V1SA01	Visit 1 SA01 'Tobacco - ever used'	Binary	{0.0: 'no', 1.0: 'yes'}	No
Data provenance:	V1SA02	Visit 1 SA02 'Tobacco - age of onset'	Ordinal/Continuous	Age in years	No
sub_abuse_070727.xlsx	V1SA03	Visit 1 SA03 'Tobacco - regular use'	Binary	{0.0: 'no', 1.0: 'yes'}	No
	V1SA04	Visit 1 SA04 'Tobacco - age onset regular use'	Ordinal/Continuous	Age in years	No
	V1SA05	Visit 1 SA05 'Tobacco - number of years regular use'	Ordinal/Continuous	Time in years	No
	V1SA06	Visit 1 SA06 'cannabis - ever used'	Binary	{0.0: 'no', 1.0: 'yes'}	No
	V1SA07	Visit 1 SA07 'cannabis - age of onset'	Ordinal/Continuous	Age in years	No
	V1SA08	Visit 1 SA08 'cannabis - regular use'	Binary	{0.0: 'no', 1.0: 'yes'}	No
	V1SA09	Visit 1 SA09 'cannabis - age onset regular use'	Ordinal/Continuous	Age in years	No
	V1SA10	Visit 1 SA10 'cannabis - number of years regular use'	Ordinal/Continuous	Time in years	No
	V1SA11	Visit 1 SA11 'alcohol - ever used'	Binary	{0.0: 'no', 1.0: 'yes'}	No
	V1SA12	Visit 1 SA12 'alcohol - age of onset'	Ordinal/Continuous	Age in years	No
	V1SA13	Visit 1 SA13 'alcohol - regular use'	Binary	{0.0: 'no', 1.0: 'yes'}	No
	V1SA14	Visit 1 SA14 'alcohol - age onset regular use'	Ordinal/Continuous	Age in years	No
	V1SA15	Visit 1 SA15 'alcohol - number of years regular use'	Ordinal/Continuous	Time in years	No
	V1SA16	Visit 1 SA16 'coke - ever used'	Binary	{0.0: 'no', 1.0: 'yes'}	No
	V1SA16_2	Visit 1 SA16_2 'amphetamine or other stimulants - ever used'	Binary	{0.0: 'no', 1.0: 'yes'}	No
	V1SA17	Visit 1 SA17 'coke - age of onset'	Ordinal/Continuous	Age in years	No
	V1SA17_2	Visit 1 SA17_2 'amphetamine or other stimulants - age of onset'	Ordinal/Continuous	Age in years	No
	V1SA18	Visit 1 SA18 'coke - regular use'	Binary	{0.0: 'no', 1.0: 'yes'}	No
	V1SA18_2	Visit 1 SA18_2 'amphetamine or other stimulants - regular use'	Binary	{0.0: 'no', 1.0: 'yes'}	No
	V1SA19	Visit 1 SA19 'coke - age onset regular use'	Ordinal/Continuous	Age in years	No
	V1SA19_2	Visit 1 SA19_2 'amphetamine or other stimulants - age onset regular use'	Ordinal/Continuous	Age in years	No
	V1SA20	Visit 1 SA20 'coke - number of years regular use'	Ordinal/Continuous	Time in years	No
	V1SA20_2	Visit 1 SA20_2 'amphetamine or other stimulants - number of years regular use'	Ordinal/Continuous	Time in years	No
	V1SA21	Visit 1 SA21 'heroin - ever used'	Binary	{0.0: 'no', 1.0: 'yes'}	No
	V1SA22	Visit 1 SA22 'heroin - age of onset'	Ordinal/Continuous	Age in years	No
	V1SA23	Visit 1 SA23 'heroin - regular use'	Binary	{0.0: 'no', 1.0: 'yes'}	No
	V1SA24	Visit 1 SA24 'heroin - age onset regular use'	Ordinal/Continuous	Age in years	No
	V1SA25	Visit 1 SA25 'heroin - number of years regular use'	Ordinal/Continuous	Time in years	No
	V1SA26	Visit 1 SA26 'xtc - ever used'	Binary	{0.0: 'no', 1.0: 'yes'}	No
	V1SA27	Visit 1 SA27 'xtc - age of onset'	Ordinal/Continuous	Age in years	No
	V1SA28	Visit 1 SA28 'xtc - regular use'	Binary	{0.0: 'no', 1.0: 'yes'}	No
	V1SA29	Visit 1 SA29 'xtc - age onset regular use'	Ordinal/Continuous	Age in years	No
	V1SA30	Visit 1 SA30 'xtc - number of years regular use'	Ordinal/Continuous	Time in years	No
	V1SA31	Visit 1 SA31 'lsd or other hallucinogens - ever used'	Binary	{0.0: 'no', 1.0: 'yes'}	No
	V1SA31_2	Visit 1 SA31_2 'other substances - ever used'	Binary	{0.0: 'no', 1.0: 'yes'}	No
	V1SA32	Visit 1 SA32 'lsd or other hallucinogens - age of onset'	Ordinal/Continuous	Age in years	No
	V1SA32_2	Visit 1 SA32_2 'other substances - age of onset'	Ordinal/Continuous	Age in years	No
	V1SA33	Visit 1 SA33 'lsd or other hallucinogens - regular use'	Binary	{0.0: 'no', 1.0: 'yes'}	No
	V1SA33_2	Visit 1 SA33_2 'other substances - regular use'	Binary	{0.0: 'no', 1.0: 'yes'}	No
	V1SA34	Visit 1 SA34 'lsd or other hallucinogens - age onset regular use'	Ordinal/Continuous	Age in years	No
	V1SA34_2	Visit 1 SA34_2 'other substances - age onset regular use'	Ordinal/Continuous	Age in years	No
	V1SA35	Visit 1 SA35 'lsd or other hallucinogens - number of years regular use'	Ordinal/Continuous	Time in years	No
	V1SA35_2	Visit 1 SA35_2 'other substances - number of years regular use'	Ordinal/Continuous	Time in years	No
	V1SAL01	Visit 1 SAL01 'tobacco: used'	Binary	{0.0: 'no', 1.0: 'yes'}	No
	V1SAL02	Visit 1 SAL02 'tobacco: number'	Ordinal/Continuous	Frequency (units not known)	No
	V1SAL03	Visit 1 SAL03 'cannabis: used'	Binary	{0.0: 'no', 1.0: 'yes'}	No
	V1SAL04	Visit 1 SAL04 'cannabis: times/day'	Ordinal/Continuous	Frequency (times/day)	Yes
	V1SAL06	Visit 1 SAL06 'alcohol: used'	Binary	{0.0: 'no', 1.0: 'yes'}	No
	V1SAL07	Visit 1 SAL07 'alcohol: number'	Ordinal/Continuous	Frequency (units not known)	No
	V1SAL08	Visit 1 SAL08 'cocaine: used'	Binary	{0.0: 'no', 1.0: 'yes'}	No
	V1SAL09	Visit 1 SAL09 'cocaine: times/day'	Ordinal/Continuous	Frequency (times/day)	Yes
	V1SAL11	Visit 1 SAL11 'amphetamine or other stim: used'	Binary	{0.0: 'no', 1.0: 'yes'}	No
	V1SAL12	Visit 1 SAL12 'amphetamine or other stim: times/day'	Ordinal/Continuous	Frequency (times/day)	Yes
	V1SAL14	Visit 1 SAL14 'heroin or other opiates: used'	Binary	{0.0: 'no', 1.0: 'yes'}	No
	V1SAL15	Visit 1 SAL15 'heroin or other opiates: times/day'	Ordinal/Continuous	Frequency (times/day)	Yes
	V1SAL17	Visit 1 SAL17 'XTC: used'	Binary	{0.0: 'no', 1.0: 'yes'}	No
	V1SAL18	Visit 1 SAL18 'XTC: times/day'	Ordinal/Continuous	Frequency (times/day)	Yes
	V1SAL20	Visit 1 SAL20 'LSD and other hall: used'	Binary	{0.0: 'no', 1.0: 'yes'}	No
	V1SAL21	Visit 1 SAL21 'LSD and other hall: times/day'	Ordinal/Continuous	Frequency (times/day)	Yes
	V1SAL23	Visit 1 SAL23 'other substances: used'	Binary	{0.0: 'no', 1.0: 'yes'}	No
	V1SAL24	Visit 1 SAL24 'other substances: times/day'	Ordinal/Continuous	Frequency (times/day)	Yes
UKU Side Effects Scale	V1UKU01	Visit 1 UKU01 'Gynaecomastia: severity'	Ordinal/Continuous	{0.0: 'absent', 1.0: 'mild', 2.0: 'moderate', 3.0: 'severe'}	No
Data provenance:	V1UKU02	Visit 1 UKU02 'Erectile Dysfunction: severity'	Ordinal/Continuous	{0.0: 'absent', 1.0: 'mild', 2.0: 'moderate', 3.0: 'severe'}	No
uku_070727.xlsx	V1UKU03	Visit 1 UKU03 'Ejaculatory Dysfunction : severity'	Ordinal/Continuous	{0.0: 'absent', 1.0: 'mild', 2.0: 'moderate', 3.0: 'severe'}	No
	V1UKU04	Visit 1 UKU04 'Increased Libido : severity'	Ordinal/Continuous	{0.0: 'absent', 1.0: 'mild', 2.0: 'moderate', 3.0: 'severe'}	No
	V1UKU05	Visit 1 UKU05 'Decreased Libido : severity'	Ordinal/Continuous	{0.0: 'absent', 1.0: 'mild', 2.0: 'moderate', 3.0: 'severe'}	No
	V1UKU06	Visit 1 UKU06 'Orgastic Dysfunction : severity'	Ordinal/Continuous	{0.0: 'absent', 1.0: 'mild', 2.0: 'moderate', 3.0: 'severe'}	No
	V1UKU08	Visit 1 UKU08 'Gynaecomastia: causal relationship'	Ordinal/Continuous	{1.0: 'Improbable', 2.0: 'Possible', 3.0: 'Probable'}	No
	V1UKU09	Visit 1 UKU09 'Erectile Dysfunction: causal relationship'	Ordinal/Continuous	{1.0: 'Improbable', 2.0: 'Possible', 3.0: 'Probable'}	No
	V1UKU10	Visit 1 UKU10 'Ejaculatory Dysfunction : causal relationship'	Ordinal/Continuous	{1.0: 'Improbable', 2.0: 'Possible', 3.0: 'Probable'}	No
	V1UKU11	Visit 1 UKU11 'Increased Libido : causal relationship'	Ordinal/Continuous	{1.0: 'Improbable', 2.0: 'Possible', 3.0: 'Probable'}	No
	V1UKU12	Visit 1 UKU12 'Decreased Libido : causal relationship'	Ordinal/Continuous	{1.0: 'Improbable', 2.0: 'Possible', 3.0: 'Probable'}	No
	V1UKU13	Visit 1 UKU13 'Orgastic Dysfunction : causal relationship'	Ordinal/Continuous	{1.0: 'Improbable', 2.0: 'Possible', 3.0: 'Probable'}	No
	V1UKU14	Visit 1 UKU14 'Menorrhagia: severity'	Ordinal/Continuous	{0.0: 'absent', 1.0: 'mild', 2.0: 'moderate', 3.0: 'severe'}	No
	V1UKU15	Visit 1 UKU15 'Amenorrhoea : severity'	Ordinal/Continuous	{0.0: 'absent', 1.0: 'mild', 2.0: 'moderate', 3.0: 'severe'}	No
	V1UKU16	Visit 1 UKU16 'Galactorrhoea: severity'	Ordinal/Continuous	{0.0: 'absent', 1.0: 'mild', 2.0: 'moderate', 3.0: 'severe'}	No
	V1UKU17	Visit 1 UKU17 'Dry Vagina: severity'	Ordinal/Continuous	{0.0: 'absent', 1.0: 'mild', 2.0: 'moderate', 3.0: 'severe'}	No
	V1UKU18	Visit 1 UKU18 'Increased Libido: severity'	Ordinal/Continuous	{0.0: 'absent', 1.0: 'mild', 2.0: 'moderate', 3.0: 'severe'}	No
	V1UKU19	Visit 1 UKU19 'Decreased Libido: severity'	Ordinal/Continuous	{0.0: 'absent', 1.0: 'mild', 2.0: 'moderate', 3.0: 'severe'}	No
	V1UKU20	Visit 1 UKU20 'Orgastic Dysfunction: severity'	Ordinal/Continuous	{0.0: 'absent', 1.0: 'mild', 2.0: 'moderate', 3.0: 'severe'}	No
	V1UKU21	Visit 1 UKU21 'Menorrhagia: causal relationship'	Ordinal/Continuous	{1.0: 'Improbable', 2.0: 'Possible', 3.0: 'Probable'}	No
	V1UKU22	Visit 1 UKU22 'Amenorrhoea : causal relationship'	Ordinal/Continuous	{1.0: 'Improbable', 2.0: 'Possible', 3.0: 'Probable'}	No
	V1UKU23	Visit 1 UKU23 'Galactorrhoea: causal relationship'	Ordinal/Continuous	{1.0: 'Improbable', 2.0: 'Possible', 3.0: 'Probable'}	No
	V1UKU24	Visit 1 UKU24 'Dry Vagina: causal relationship'	Ordinal/Continuous	{1.0: 'Improbable', 2.0: 'Possible', 3.0: 'Probable'}	No
	V1UKU25	Visit 1 UKU25 'Increased Libido: causal relationship'	Ordinal/Continuous	{1.0: 'Improbable', 2.0: 'Possible', 3.0: 'Probable'}	No
	V1UKU26	Visit 1 UKU26 'Decreased Libido: causal relationship'	Ordinal/Continuous	{1.0: 'Improbable', 2.0: 'Possible', 3.0: 'Probable'}	No
	V1UKU27	Visit 1 UKU27 'Orgastic Dysfunction: causal relationship'	Ordinal/Continuous	{1.0: 'Improbable', 2.0: 'Possible', 3.0: 'Probable'}	No
Demographics and others	a003	A003 'sex'	Binary	{1.0: 'Male', 2.0: 'Female'}	No
Data provenance:	a015_t_1	A015_t_1 'current treatment setting: inpatient'	Binary	{0.0: 'no', 1.0: 'yes'}	Yes
v1_070727.xlsx	a015_t_2	A015_t_2 'current treatment setting:outpatient'	Binary	{0.0: 'no', 1.0: 'yes'}	Yes
age.xlsx	a015_t_3	A015_t_3 'current treatment setting:day care'	Binary	{0.0: 'no', 1.0: 'yes'}	Yes
	a015_t_4	A015_t_4 'current treatment setting: other setting'	Binary	{0.0: 'no', 1.0: 'yes'}	Yes
	a022_1	A022_1 'race: caucasian'	Binary	{0.0: 'no', 1.0: 'yes'}	Yes
	a022_2	A022_2 'race: black'	Binary	{0.0: 'no', 1.0: 'yes'}	Yes
	a022_3	A022_3 'race: asian'	Binary	{0.0: 'no', 1.0: 'yes'}	Yes
	a022_4	A022_4 'race: other race'	Binary	{0.0: 'no', 1.0: 'yes'}	Yes
	a016	A016 'Does patient use any medication'	Binary	{0.0: 'no', 1.0: 'yes'}	No
	a017	A017 'Does patient receive a specific psychosocial intervention aimed at improving the course of schizophrenia'	Binary	{0.0: 'no', 1.0: 'yes'}	No
	a023	A023 'Marital status: married'	Binary	{0.0: 'no', 1.0: 'yes'}	No
	a024	A024 'Marital status: ever divorced'	Binary	{0.0: 'no', 1.0: 'yes'}	No
	a025	A025 'Number of divorced'	Ordinal/Continuous	Number of events	No
	a027	A027 'Same as country of residence'	Binary	{0.0: 'no', 1.0: 'yes'}	No
	a030	A030 'cur.rent occupation'	Binary	{0.0: 'no', 1.0: 'yes'}	No
	a031_1.0	A030_1 'Current occupation: High executive, major professional'	Binary	{0.0: 'no', 1.0: 'yes'}	Yes
	a031_2.0	A030_2 'Current occupation: Administative personnel, minor professional, owner small bus'	Binary	{0.0: 'no', 1.0: 'yes'}	Yes
	a031_3.0	A030_3 'Current occupation: Sales, technician, farmer'	Binary	{0.0: 'no', 1.0: 'yes'}	Yes
	a031_4.0	A030_4 'Current occupation: Skilled manual employee'	Binary	{0.0: 'no', 1.0: 'yes'}	Yes
	a031_5.0	A030_5 'Current occupation: Unskilled employee'	Binary	{0.0: 'no', 1.0: 'yes'}	Yes
	a031_6.0	A030_6 'Current occupation: Student'	Binary	{0.0: 'no', 1.0: 'yes'}	Yes
	a031_7.0	A030_7 'Current occupation: Homemaker'	Binary	{0.0: 'no', 1.0: 'yes'}	Yes
	a031_8.0	A030_8 'Current occupation: Unemployed'	Binary	{0.0: 'no', 1.0: 'yes'}	Yes
	a032	A032 'Previous occupation'	Binary	{0.0: 'no', 1.0: 'yes'}	No
	a033_1.0	A033_1 'Previous occupation: High executive, major professional'	Binary	{0.0: 'no', 1.0: 'yes'}	Yes
		A033_2 'Previous occupation: Administative personnel, minor professional, owner small bus'	Binary	{0.0: 'no', 1.0: 'yes'}	Yes
	a033_3.0	A033_3 'Previous occupation: Sales, technician, farmer'	Binary	{0.0: 'no', 1.0: 'yes'}	Yes
	a033_4.0	A033_4 'Previous occupation: Skilled manual employee'	Binary	{0.0: 'no', 1.0: 'yes'}	Yes
	a033_5.0	A033_5 'Previous occupation: Unskilled employee'	Binary	{0.0: 'no', 1.0: 'yes'}	Yes
	a033_6.0	A033_6 'Previous occupation: Student'	Binary	{0.0: 'no', 1.0: 'yes'}	Yes
	a033_7.0	A033_7 'Previous occupation: Homemaker'	Binary	{0.0: 'no', 1.0: 'yes'}	Yes
	a033_8.0	A033_8 'Previous occupation: Unemployed'	Binary	{0.0: 'no', 1.0: 'yes'}	Yes
	a034_1.0	A034_1 'Highest level occupation father: High executive, major professional'	Binary	{0.0: 'no', 1.0: 'yes'}	Yes
	a034_2.0	A034_2 'Highest level occupation father: Administative personnel, minor professional, owner small bus'	Binary	{0.0: 'no', 1.0: 'yes'}	Yes
	a034_3.0	A034_3 'Highest level occupation father: Sales, technician, farmer'	Binary	{0.0: 'no', 1.0: 'yes'}	Yes
	a034_4.0	A034_4 'Highest level occupation father: Skilled manual employee'	Binary	{0.0: 'no', 1.0: 'yes'}	Yes
	a034_5.0	A034_5 'Highest level occupation father: Unskilled employee'	Binary	{0.0: 'no', 1.0: 'yes'}	Yes	A034_6 not present because there were no instances and the algorithm does not create the column if there are no instances
	a034_7.0	A034_7 'Highest level occupation father: Homemaker'	Binary	{0.0: 'no', 1.0: 'yes'}	Yes
	a034_8.0	A034_8 'Highest level occupation father: Unemployed'	Binary	{0.0: 'no', 1.0: 'yes'}	Yes
	a035_1.0	A035_1 'Highest level occupation father: High executive, major professional'	Binary	{0.0: 'no', 1.0: 'yes'}	Yes
	a035_2.0	A035_2 'Highest level occupation father: Administative personnel, minor professional, owner small bus'	Binary	{0.0: 'no', 1.0: 'yes'}	Yes
	a035_3.0	A035_3 'Highest level occupation father: Sales, technician, farmer'	Binary	{0.0: 'no', 1.0: 'yes'}	Yes
	a035_4.0	A035_4 'Highest level occupation father: Skilled manual employee'	Binary	{0.0: 'no', 1.0: 'yes'}	Yes
	a035_5.0	A035_5 'Highest level occupation father: Unskilled employee'	Binary	{0.0: 'no', 1.0: 'yes'}	Yes	A035_6 not present because there were no instances and the algorithm does not create the column if there are no instances
	a035_7.0	A035_7 'Highest level occupation father: Homemaker'	Binary	{0.0: 'no', 1.0: 'yes'}	Yes
	a035_8.0	A035_8 'Highest level occupation father: Unemployed'	Binary	{0.0: 'no', 1.0: 'yes'}	Yes
	a036	A036 'Education (in years)'	Ordinal/Continuous	Age in years	No
	a037_1.0	A037_1 'Highest degree: University (finished)'	Binary	{0.0: 'no', 1.0: 'yes'}	Yes	Dummy coded, but due to sparcity some of these variables might need merging (e.g., unfinished education and finished education)
	a037_2.0	A037_2 'Highest degree: University (unfinished)'	Binary	{0.0: 'no', 1.0: 'yes'}	Yes
	a037_3.0	A037_3 'Highest degree: Professional training (finished)'	Binary	{0.0: 'no', 1.0: 'yes'}	Yes
	a037_4.0	A037_4 'Highest degree: Professional training (unfinished)'	Binary	{0.0: 'no', 1.0: 'yes'}	Yes
	a037_5.0	A037_5 'Highest degree: Highschool (finished)'	Binary	{0.0: 'no', 1.0: 'yes'}	Yes
	a037_6.0	A037_6 'Highest degree: Highschool (unfinished)'	Binary	{0.0: 'no', 1.0: 'yes'}	Yes
	a037_7.0	A037_7 'Highest degree: Less than highschool'	Binary	{0.0: 'no', 1.0: 'yes'}	Yes
	a038_1.0	A038_1 'Educational problems: Never in special education'	Binary	{0.0: 'no', 1.0: 'yes'}	Yes
	a038_2.0	A038_2 'Educational problems: Held back one year, no special education'	Binary	{0.0: 'no', 1.0: 'yes'}	Yes
	a038_3.0	A038_3 'Educational problems: Required special education'	Binary	{0.0: 'no', 1.0: 'yes'}	Yes
	a038_4.0	A038_4 'Educational problems: Held back 2 or more years'	Binary	{0.0: 'no', 1.0: 'yes'}	Yes
	a038_5.0	A038_5 'Educational problems: Did not complete school'	Binary	{0.0: 'no', 1.0: 'yes'}	Yes
	a039_1.0	A039_1 'Education father: University (finished)'	Binary	{0.0: 'no', 1.0: 'yes'}	Yes	Dummy coded, but due to sparcity some of these variables might need merging (e.g., unfinished education and finished education)
	a039_2.0	A039_2 'Education father: University (unfinished)'	Binary	{0.0: 'no', 1.0: 'yes'}	Yes
	a039_3.0	A039_3 'Education father: Professional training (finished)'	Binary	{0.0: 'no', 1.0: 'yes'}	Yes
	a039_4.0	A039_4 'Education father: Professional training (unfinished)'	Binary	{0.0: 'no', 1.0: 'yes'}	Yes
	a039_5.0	A039_5 'Education father: Highschool (finished)'	Binary	{0.0: 'no', 1.0: 'yes'}	Yes
	a039_6.0	A039_6 'Education father: Highschool (unfinished)'	Binary	{0.0: 'no', 1.0: 'yes'}	Yes
	a039_7.0	A039_7 'Education father: Less than highschool'	Binary	{0.0: 'no', 1.0: 'yes'}	Yes
	a040_1.0	A040_1 'Education mother: University (finished)'	Binary	{0.0: 'no', 1.0: 'yes'}	Yes	Dummy coded, but due to sparcity some of these variables might need merging (e.g., unfinished education and finished education)
	a040_2.0	A040_2 'Education mother: University (unfinished)'	Binary	{0.0: 'no', 1.0: 'yes'}	Yes
	a040_3.0	A040_3 'Education mother: Professional training (finished)'	Binary	{0.0: 'no', 1.0: 'yes'}	Yes
	a040_4.0	A040_4 'Education mother: Professional training (unfinished)'	Binary	{0.0: 'no', 1.0: 'yes'}	Yes
	a040_5.0	A040_5 'Education mother: Highschool (finished)'	Binary	{0.0: 'no', 1.0: 'yes'}	Yes
	a040_6.0	A040_6 'Education mother: Highschool (unfinished)'	Binary	{0.0: 'no', 1.0: 'yes'}	Yes
	a040_7.0	A040_7 'Education mother: Less than highschool'	Binary	{0.0: 'no', 1.0: 'yes'}	Yes
	a041	A041 'living alone'	Binary	{0.0: 'no', 1.0: 'yes'}	No
	a042	A042 'With father'	Binary	{0.0: 'no', 1.0: 'yes'}	No
	a043	A043 'With mother'	Binary	{0.0: 'no', 1.0: 'yes'}	No
	a044	A044 'With partner'	Binary	{0.0: 'no', 1.0: 'yes'}	No
	a045	A045 'With brothers and/or sisters'	Binary	{0.0: 'no', 1.0: 'yes'}	No
	a046	A046 'With friends or some'	Binary	{0.0: 'no', 1.0: 'yes'}	No
	a047	A047 'With children <6 years'	Binary	{0.0: 'no', 1.0: 'yes'}	No
	a048	A048 'With children 6-12 years'	Binary	{0.0: 'no', 1.0: 'yes'}	No
	a049	A049 'With children 13-18 years'	Binary	{0.0: 'no', 1.0: 'yes'}	No
	a050	A050 'With children >18 years'	Binary	{0.0: 'no', 1.0: 'yes'}	No
	a050_2	A050_2 'Other, specify'	Binary	{0.0: 'no', 1.0: 'yes'}	No
	a052	A052 'With brothers and/or sisters; if yes number'	Ordinal/Continuous	Number of events	No
	a053	A053 'With friends or some; if yes number'	Ordinal/Continuous	Number of events	No
	a054	A054 'With children <6 years; if yes number'	Ordinal/Continuous	Number of events	No
	a055	A055 'With children 6-12 years; if yes number'	Ordinal/Continuous	Number of events	No
	a056	A056 'With children 13-18 years; if yes number'	Ordinal/Continuous	Number of events	No
	a057	A057 'With children >18 years; if yes number'	Ordinal/Continuous	Number of events	No
	a057_2	A057_2 'Other, specify; if yes number'	Ordinal/Continuous	Number of events	No
	a059_1.0	A059_1 'Type of dwelling: House'	Binary	{0.0: 'no', 1.0: 'yes'}	Yes
	a059_2.0	A059_2 'Type of dwelling: Apartment'	Binary	{0.0: 'no', 1.0: 'yes'}	Yes
	a059_3.0	A059_3 'Type of dwelling: Room'	Binary	{0.0: 'no', 1.0: 'yes'}	Yes
	a059_4.0	A059_4 'Type of dwelling: House with formal supervision'	Binary	{0.0: 'no', 1.0: 'yes'}	Yes
	a059_5.0	A059_5 'Type of dwelling: Dormitory'	Binary	{0.0: 'no', 1.0: 'yes'}	Yes
	a059_6.0	A059_6 'Type of dwelling: Transient'	Binary	{0.0: 'no', 1.0: 'yes'}	Yes
	a059_7.0	A059_7 'Type of dwelling: Other'	Binary	{0.0: 'no', 1.0: 'yes'}	Yes
	a062_norm	A062_norm 'Income amount per month, normalised per landcode'	Ordinal/Continuous	Landcode normalised income/month	Yes
	a063	A063 'living environment'	Ordinal/Continuous	{1.0: 'city>500,000', 2.0: 'city 100,000-500,000', 3.0: 'city 10,000-100,000', 4.0: 'village/rural<10,000'}	No
	e02	E02 'normal\abnormal'	Binary	{0.0: 'no', 1.0: 'yes'}	No
	e03	E03 'QTC interval'	Ordinal/Continuous	Time interval (ms)	No
	ph01	ph01 'height'	Ordinal/Continuous	Height (cm)	No
	ph03	ph03 'waist'	Ordinal/Continuous	Waist (cm)	No
	ph02	ph02 'weight'	Ordinal/Continuous	Weight (kg)	No
	ph05	ph05 'blood press diastole'	Ordinal/Continuous	Pressure (mm Hg)	No
	ph04	ph04 'blood press systole'	Ordinal/Continuous	Pressure (mm Hg)	No
	ph06	ph06 'pulse'	Ordinal/Continuous	Pulse rate (bpm)	No
	a060_1	A060_1 'Source of income: Employment'	Binary	{0.0: 'no', 1.0: 'yes'}	No
	a060_2	A060_2 'Source of income: Parents'	Binary	{0.0: 'no', 1.0: 'yes'}	No
	a060_3	A060_3 'Source of income: Social Disability Insurance'	Binary	{0.0: 'no', 1.0: 'yes'}	No
	a060_4	A060_4 'Source of income: Unemployment benefit'	Binary	{0.0: 'no', 1.0: 'yes'}	No
	a060_5	A060_5 'Source of income: Other'	Binary	{0.0: 'no', 1.0: 'yes'}	No
	phbmi	phbmi 'Body Mass Index'	Ordinal/Continuous	Body mass index = weight/height^2	Yes
	age	age 'Age of patient'	Ordinal/Continuous	Age in years	No
Study Arm and Initial Dose	StudyArm_1	StudyArm_1 'haloperidol'	Binary	{0.0: 'no', 1.0: 'yes'}	Yes
Data provenance:	StudyArm_2	StudyArm_2 'olanzapine'	Binary	{0.0: 'no', 1.0: 'yes'}	Yes
protocol violators.xlsx	StudyArm_3	StudyArm_3 'quetiapine'	Binary	{0.0: 'no', 1.0: 'yes'}	Yes
medrec_070727.xlsx	StudyArm_4	StudyArm_4 'amisulpride'	Binary	{0.0: 'no', 1.0: 'yes'}	Yes
	StudyArm_5	StudyArm_5 'ziprasidone'	Binary	{0.0: 'no', 1.0: 'yes'}	Yes
	NORM_DOSE_MR01	NORM_DOSE_MR01 'MaxMin normalised dose per type of antipsychotic'	Ordinal/Continuous	Normalised drug concentration	Yes
Other Antipsychotics	OTHERANTIPSY_BEFORE	OTHERANTIPSY_BEFORE 'Does the patient have records of other antipsychotics given?'	Binary	{0.0: 'no', 1.0: 'yes'}	Yes	Note that this data only has information on patients with at least one other antipsychotic registered. We need to see if we can assume that patients without an entry did not haveother antipsychotics given.
Data provenance:	OTHERANTIPSY_Risperidone	OTHERANTIPSY 'Risperidone'	Binary	{0.0: 'no', 1.0: 'yes'}	Yes
Other_antipsych_070727.xlsx	OTHERANTIPSY_Clozapine	OTHERANTIPSY 'Clozapine'	Binary	{0.0: 'no', 1.0: 'yes'}	Yes
	OTHERANTIPSY_Olanzapine	OTHERANTIPSY 'Olanzapine'	Binary	{0.0: 'no', 1.0: 'yes'}	Yes
	OTHERANTIPSY_Quetiapine	OTHERANTIPSY 'Quetiapine'	Binary	{0.0: 'no', 1.0: 'yes'}	Yes
	OTHERANTIPSY_Sulpiride	OTHERANTIPSY 'Sulpiride'	Binary	{0.0: 'no', 1.0: 'yes'}	Yes
	OTHERANTIPSY_Haloperidol	OTHERANTIPSY 'Haloperidol'	Binary	{0.0: 'no', 1.0: 'yes'}	Yes
	OTHERANTIPSY_Zuclopenthixol	OTHERANTIPSY 'Zuclopenthixol'	Binary	{0.0: 'no', 1.0: 'yes'}	Yes
	OTHERANTIPSY_Perphenazine	OTHERANTIPSY 'Perphenazine'	Binary	{0.0: 'no', 1.0: 'yes'}	Yes
	OTHERANTIPSY_Chlorpromazine	OTHERANTIPSY 'Chlorpromazine'	Binary	{0.0: 'no', 1.0: 'yes'}	Yes
	OTHERANTIPSY_Levomepromazine	OTHERANTIPSY 'Levomepromazine'	Binary	{0.0: 'no', 1.0: 'yes'}	Yes
	OTHERANTIPSY_Amisulpride	OTHERANTIPSY 'Amisulpride'	Binary	{0.0: 'no', 1.0: 'yes'}	Yes
	OTHERANTIPSY_Prothipendyl	OTHERANTIPSY 'Prothipendyl'	Binary	{0.0: 'no', 1.0: 'yes'}	Yes
	OTHERANTIPSY_Clotiapine	OTHERANTIPSY 'Clotiapine'	Binary	{0.0: 'no', 1.0: 'yes'}	Yes
	OTHERANTIPSY_Gabapentin	OTHERANTIPSY 'Gabapentin'	Binary	{0.0: 'no', 1.0: 'yes'}	Yes
	OTHERANTIPSY_Perazine	OTHERANTIPSY 'Perazine'	Binary	{0.0: 'no', 1.0: 'yes'}	Yes
	OTHERANTIPSY_Flupentixol	OTHERANTIPSY 'Flupentixol'	Binary	{0.0: 'no', 1.0: 'yes'}	Yes
	OTHERANTIPSY_Penfluridol	OTHERANTIPSY 'Penfluridol'	Binary	{0.0: 'no', 1.0: 'yes'}	Yes
	OTHERANTIPSY_Pimozide	OTHERANTIPSY 'Pimozide'	Binary	{0.0: 'no', 1.0: 'yes'}	Yes
	OTHERANTIPSY_Promazine	OTHERANTIPSY 'Promazine'	Binary	{0.0: 'no', 1.0: 'yes'}	Yes
	OTHERANTIPSY_Fluphenazine	OTHERANTIPSY 'Fluphenazine'	Binary	{0.0: 'no', 1.0: 'yes'}	Yes
	OTHERANTIPSY_Loxapine	OTHERANTIPSY 'Loxapine'	Binary	{0.0: 'no', 1.0: 'yes'}	Yes
	OTHERANTIPSY_Ziprasidone	OTHERANTIPSY 'Ziprasidone'	Binary	{0.0: 'no', 1.0: 'yes'}	Yes
	OTHERANTIPSY_Chlorprothixene	OTHERANTIPSY 'Chlorprothixene'	Binary	{0.0: 'no', 1.0: 'yes'}	Yes
	OTHERANTIPSY_Trifluoperazine	OTHERANTIPSY 'Trifluoperazine'	Binary	{0.0: 'no', 1.0: 'yes'}	Yes
	OTHERANTIPSY_Cyamemazine	OTHERANTIPSY 'Cyamemazine'	Binary	{0.0: 'no', 1.0: 'yes'}	Yes
	OTHERANTIPSY_Pipamperone	OTHERANTIPSY 'Pipamperone'	Binary	{0.0: 'no', 1.0: 'yes'}	Yes
	OTHERANTIPSY_Zotepine	OTHERANTIPSY 'Zotepine'	Binary	{0.0: 'no', 1.0: 'yes'}	Yes
	OTHERANTIPSY_Thioridazine	OTHERANTIPSY 'Thioridazine'	Binary	{0.0: 'no', 1.0: 'yes'}	Yes
	OTHERANTIPSY_Prochlorperazine	OTHERANTIPSY 'Prochlorperazine'	Binary	{0.0: 'no', 1.0: 'yes'}	Yes
Concomitant Medication	CONCOMMED_BEFORE	CONCOMMED 'Has the patient been prescribed concomitant medication?'	Binary	{0.0: 'no', 1.0: 'yes'}	Yes	Note that this data only has information on patients with at least one concomitant medication prescribed.It is assumed that patients without a registration do not have any other antipsychotic medication other than the study arm
Data provenance:	CONCOMMED_ANESTHETICS	CONCOMMED 'Anesthetics'	Binary	{0.0: 'no', 1.0: 'yes'}	Yes
Concommed_070727.xlsx	CONCOMMED_ANALGESICS	CONCOMMED 'Analgesics'	Binary	{0.0: 'no', 1.0: 'yes'}	Yes
	CONCOMMED_ANTIEPILEPTICS	CONCOMMED 'Antiepileptics'	Binary	{0.0: 'no', 1.0: 'yes'}	Yes
	CONCOMMED_ANTI-PARKINSON DRUGS	CONCOMMED 'Anti-parkinson drugs'	Binary	{0.0: 'no', 1.0: 'yes'}	Yes
	CONCOMMED_PSYCHOLEPTICS	CONCOMMED 'Psycholeptics'	Binary	{0.0: 'no', 1.0: 'yes'}	Yes
	CONCOMMED_PSYCHOANALEPTICS	CONCOMMED 'Psychoanaleptics'	Binary	{0.0: 'no', 1.0: 'yes'}	Yes
	CONCOMMED_OTHER_NSD	CONCOMMED 'Other central nervous system drugs'	Binary	{0.0: 'no', 1.0: 'yes'}	Yes
	CONCOMMED_OTHER_NON-NSD	CONCOMMED 'Other non-central nervous system drugs'	Binary	{0.0: 'no', 1.0: 'yes'}	Yes
MOA Mapping	D1	pKi to D1 receptor	Ordinal/Continuous	Continuous value in log(M) units	Yes	Not part of original dataset, added to study the link between drugs binding profile and treatment efficacy
	D2	pKi to D2 receptor	Ordinal/Continuous	Continuous value in log(M) units	Yes	Not part of original dataset, added to study the link between drugs binding profile and treatment efficacy
	D3	pKi to D3 receptor	Ordinal/Continuous	Continuous value in log(M) units	Yes	Not part of original dataset, added to study the link between drugs binding profile and treatment efficacy
	D4	pKi to D4 receptor	Ordinal/Continuous	Continuous value in log(M) units	Yes	Not part of original dataset, added to study the link between drugs binding profile and treatment efficacy
	D5	pKi to D5 receptor	Ordinal/Continuous	Continuous value in log(M) units	Yes	Not part of original dataset, added to study the link between drugs binding profile and treatment efficacy
	H1	pKi to H1 receptor	Ordinal/Continuous	Continuous value in log(M) units	Yes	Not part of original dataset, added to study the link between drugs binding profile and treatment efficacy
	H2	pKi to H2 receptor	Ordinal/Continuous	Continuous value in log(M) units	Yes	Not part of original dataset, added to study the link between drugs binding profile and treatment efficacy
	H3	pKi to H3 receptor	Ordinal/Continuous	Continuous value in log(M) units	Yes	Not part of original dataset, added to study the link between drugs binding profile and treatment efficacy
	H4	pKi to H4 receptor	Ordinal/Continuous	Continuous value in log(M) units	Yes	Not part of original dataset, added to study the link between drugs binding profile and treatment efficacy
	5-HT1	pKi to 5-HT1 receptor	Ordinal/Continuous	Continuous value in log(M) units	Yes	Not part of original dataset, added to study the link between drugs binding profile and treatment efficacy
	5-HT1A	pKi to 5-HT1A receptor	Ordinal/Continuous	Continuous value in log(M) units	Yes	Not part of original dataset, added to study the link between drugs binding profile and treatment efficacy
	5-HT1B	pKi to 5-HT1B receptor	Ordinal/Continuous	Continuous value in log(M) units	Yes	Not part of original dataset, added to study the link between drugs binding profile and treatment efficacy
	5-HT1D	pKi to 5-HT1D receptor	Ordinal/Continuous	Continuous value in log(M) units	Yes	Not part of original dataset, added to study the link between drugs binding profile and treatment efficacy
	5-HT1E	pKi to 5-HT1E receptor	Ordinal/Continuous	Continuous value in log(M) units	Yes	Not part of original dataset, added to study the link between drugs binding profile and treatment efficacy
	5-HT1F	pKi to 5-HT1F receptor	Ordinal/Continuous	Continuous value in log(M) units	Yes	Not part of original dataset, added to study the link between drugs binding profile and treatment efficacy
	5-HT2	pKi to 5-HT2 receptor	Ordinal/Continuous	Continuous value in log(M) units	Yes	Not part of original dataset, added to study the link between drugs binding profile and treatment efficacy
	5-HT2A	pKi to 5-HT2A receptor	Ordinal/Continuous	Continuous value in log(M) units	Yes	Not part of original dataset, added to study the link between drugs binding profile and treatment efficacy
	5-HT2B	pKi to 5-HT2B receptor	Ordinal/Continuous	Continuous value in log(M) units	Yes	Not part of original dataset, added to study the link between drugs binding profile and treatment efficacy
	5-HT2C	pKi to 5-HT2C receptor	Ordinal/Continuous	Continuous value in log(M) units	Yes	Not part of original dataset, added to study the link between drugs binding profile and treatment efficacy
	5-HT3	pKi to 5-HT3 receptor	Ordinal/Continuous	Continuous value in log(M) units	Yes	Not part of original dataset, added to study the link between drugs binding profile and treatment efficacy
	5-HT5A	pKi to 5-HT5A receptor	Ordinal/Continuous	Continuous value in log(M) units	Yes	Not part of original dataset, added to study the link between drugs binding profile and treatment efficacy
	5-HT6	pKi to 5-HT6 receptor	Ordinal/Continuous	Continuous value in log(M) units	Yes	Not part of original dataset, added to study the link between drugs binding profile and treatment efficacy
	5-HT7	pKi to 5-HT7 receptor	Ordinal/Continuous	Continuous value in log(M) units	Yes	Not part of original dataset, added to study the link between drugs binding profile and treatment efficacy
	α1	pKi to α1 receptor	Ordinal/Continuous	Continuous value in log(M) units	Yes	Not part of original dataset, added to study the link between drugs binding profile and treatment efficacy
	α1A	pKi to α1A receptor	Ordinal/Continuous	Continuous value in log(M) units	Yes	Not part of original dataset, added to study the link between drugs binding profile and treatment efficacy
	α1B	pKi to α1B receptor	Ordinal/Continuous	Continuous value in log(M) units	Yes	Not part of original dataset, added to study the link between drugs binding profile and treatment efficacy
	α2	pKi to α2 receptor	Ordinal/Continuous	Continuous value in log(M) units	Yes	Not part of original dataset, added to study the link between drugs binding profile and treatment efficacy
	α2A	pKi to α2A receptor	Ordinal/Continuous	Continuous value in log(M) units	Yes	Not part of original dataset, added to study the link between drugs binding profile and treatment efficacy
	α2B	pKi to α2B receptor	Ordinal/Continuous	Continuous value in log(M) units	Yes	Not part of original dataset, added to study the link between drugs binding profile and treatment efficacy
	α2C	pKi to α2C receptor	Ordinal/Continuous	Continuous value in log(M) units	Yes	Not part of original dataset, added to study the link between drugs binding profile and treatment efficacy
	β1	pKi to β1 receptor	Ordinal/Continuous	Continuous value in log(M) units	Yes	Not part of original dataset, added to study the link between drugs binding profile and treatment efficacy
	β2	pKi to β2 receptor	Ordinal/Continuous	Continuous value in log(M) units	Yes	Not part of original dataset, added to study the link between drugs binding profile and treatment efficacy
	M	pKi to M receptor	Ordinal/Continuous	Continuous value in log(M) units	Yes	Not part of original dataset, added to study the link between drugs binding profile and treatment efficacy
	M1	pKi to M1 receptor	Ordinal/Continuous	Continuous value in log(M) units	Yes	Not part of original dataset, added to study the link between drugs binding profile and treatment efficacy
	M2	pKi to M2 receptor	Ordinal/Continuous	Continuous value in log(M) units	Yes	Not part of original dataset, added to study the link between drugs binding profile and treatment efficacy
	M3	pKi to M3 receptor	Ordinal/Continuous	Continuous value in log(M) units	Yes	Not part of original dataset, added to study the link between drugs binding profile and treatment efficacy
	M4	pKi to M4 receptor	Ordinal/Continuous	Continuous value in log(M) units	Yes	Not part of original dataset, added to study the link between drugs binding profile and treatment efficacy
	M5	pKi to M5 receptor	Ordinal/Continuous	Continuous value in log(M) units	Yes	Not part of original dataset, added to study the link between drugs binding profile and treatment efficacy
	SERT	pKi to SERT transporter	Ordinal/Continuous	Continuous value in log(M) units	Yes	Not part of original dataset, added to study the link between drugs binding profile and treatment efficacy
	NET	pKi to NET transporter	Ordinal/Continuous	Continuous value in log(M) units	Yes	Not part of original dataset, added to study the link between drugs binding profile and treatment efficacy
	DAT	pKi to DAT transporter	Ordinal/Continuous	Continuous value in log(M) units	Yes	Not part of original dataset, added to study the link between drugs binding profile and treatment efficacy
Hospitalisations	HOSP_BEFORE	HOSP_BEFORE ' Has the patient been hospitalised before based on the data entries?'	Binary	{0.0: 'no', 1.0: 'yes'}	Yes	Note that this data only has information on patients with at least one date registered in hospitalisations. We need to see if we can assume that patients without an entry did not have hospitalisations.
Data provenance:
psychhospitrec_070727.xlsx
Interventions	INTERV_BEFORE	INTERV_BEFORE 'Does the patient have records of previous or current interventions?'	Binary	{0.0: 'no', 1.0: 'yes'}	Yes	Note that this data only has information on patients with at least one intervention registered. We need to see if we can assume that patients without an entry did not have hospitalisations.
Data provenance:	INTERV_T1	INTERV_T1 'supportive individual psychotherapy'	Binary	{0.0: 'no', 1.0: 'yes'}	Yes
psychintervrec_070727.xlsx	INTERV_T2	INTERV_T2 'supportive group psychotherapy'	Binary	{0.0: 'no', 1.0: 'yes'}	Yes
	INTERV_T3	INTERV_T3 'cognitive behavioural individual therapy'	Binary	{0.0: 'no', 1.0: 'yes'}	Yes
	INTERV_T4	INTERV_T4 'cognitive behavioural group therapy'	Binary	{0.0: 'no', 1.0: 'yes'}	Yes
	INTERV_T5	INTERV_T5 'social skills training'	Binary	{0.0: 'no', 1.0: 'yes'}	Yes
	INTERV_T6	INTERV_T6 'family intervention'	Binary	{0.0: 'no', 1.0: 'yes'}	Yes
	INTERV_T7	INTERV_T7 'case management'	Binary	{0.0: 'no', 1.0: 'yes'}	Yes
	INTERV_T8	INTERV_T8 'job support'	Binary	{0.0: 'no', 1.0: 'yes'}	Yes
	INTERV_T9	INTERV_T9 'other'	Binary	{0.0: 'no', 1.0: 'yes'}	Yes

## Sheet: InclusionExclusion
Data	Variable	Description	Variable type	Variable values	Derived/Dummy Coded	NOTES
protocol violators	VIOLATOR	did patient meet inclusion-/exclusion criteria at start and end of study?	Binary	{0.0: 'no', 1.0: 'yes'}	No	Use this variable to filter patients included in the study.
Data provenance:
protocol violators.xlsx

## Sheet: Covariates
Data	Variable	Description	Variable type	Variable values	Derived/Dummy Coded	NOTES
Covariates	sitecode	Code of the centre	Categorical	{7:'Shlvata Mental Health Center',6:'Beer-Yaakov, Mental Health Center',5:'Sheba Medical Center',9:'Miltary Hospital Bucharest',10:'Alex Obregia Bucharest',11:'Clinic of Timisoara',13:'Psych. Krankenhaus des Landes Tirol',29:'Gent',25:'Univ. of Medical School, Lublin',42:'Brno',43:'Praha-Bohnice',44:'Hradec Kralove',50:'Uppsala',57:'Basel',68:'Ness Ziona',53:'Berlin',54:'Lubeck',56:'Homburg',71:'…	No	Non-dummy coded site codes.
Data provenance:	sitecode_5	Sheba Medical Center	Binary	{0.0: 'no', 1.0: 'yes'}	Yes
v1_070727.xlsx	sitecode_6	Beer-Yaakov, Mental Health Center	Binary	{0.0: 'no', 1.0: 'yes'}	Yes
	sitecode_7	Shlvata Mental Health Center	Binary	{0.0: 'no', 1.0: 'yes'}	Yes
	sitecode_9	Miltary Hospital Bucharest	Binary	{0.0: 'no', 1.0: 'yes'}	Yes
	sitecode_10	Alex Obregia Bucharest	Binary	{0.0: 'no', 1.0: 'yes'}	Yes
	sitecode_11	Clinic of Timisoara	Binary	{0.0: 'no', 1.0: 'yes'}	Yes
	sitecode_13	Psych. Krankenhaus des Landes Tirol	Binary	{0.0: 'no', 1.0: 'yes'}	Yes
	sitecode_14	Landes-Nervenklinik, Salzburg	Binary	{0.0: 'no', 1.0: 'yes'}	Yes
	sitecode_15	Univ. Klinik für Psychiatrie, Innsbruck	Binary	{0.0: 'no', 1.0: 'yes'}	Yes
	sitecode_16	CHU de Caen, Caen	Binary	{0.0: 'no', 1.0: 'yes'}	Yes
	sitecode_17	Hôpital du Bon, Caen	Binary	{0.0: 'no', 1.0: 'yes'}	Yes
	sitecode_18	Hôpital du Rouvray, Rouen	Binary	{0.0: 'no', 1.0: 'yes'}	Yes
	sitecode_19	Hôpital de Dieppe, Dieppe	Binary	{0.0: 'no', 1.0: 'yes'}	Yes
	sitecode_20	CHRU- Clinique Fontan, Lille	Binary	{0.0: 'no', 1.0: 'yes'}	Yes
	sitecode_22	Univ. of Medical Sciences, Poznan	Binary	{0.0: 'no', 1.0: 'yes'}	Yes
	sitecode_23	3rd Psychiatric Clinic, Warsaw	Binary	{0.0: 'no', 1.0: 'yes'}	Yes
	sitecode_24	Dept. of Psychiatry, Lodz	Binary	{0.0: 'no', 1.0: 'yes'}	Yes
	sitecode_25	Univ. of Medical School, Lublin	Binary	{0.0: 'no', 1.0: 'yes'}	Yes
	sitecode_26	Kortenberg	Binary	{0.0: 'no', 1.0: 'yes'}	Yes
	sitecode_27	Antwerpen	Binary	{0.0: 'no', 1.0: 'yes'}	Yes
	sitecode_29	Gent	Binary	{0.0: 'no', 1.0: 'yes'}	Yes
	sitecode_31	Milano I	Binary	{0.0: 'no', 1.0: 'yes'}	Yes
	sitecode_32	Milano II	Binary	{0.0: 'no', 1.0: 'yes'}	Yes
	sitecode_33	L'Aquila	Binary	{0.0: 'no', 1.0: 'yes'}	Yes
	sitecode_34	Melzo	Binary	{0.0: 'no', 1.0: 'yes'}	Yes
	sitecode_35	Naples	Binary	{0.0: 'no', 1.0: 'yes'}	Yes
	sitecode_36	Utrecht	Binary	{0.0: 'no', 1.0: 'yes'}	Yes
	sitecode_42	Brno	Binary	{0.0: 'no', 1.0: 'yes'}	Yes
	sitecode_43	Praha-Bohnice	Binary	{0.0: 'no', 1.0: 'yes'}	Yes
	sitecode_44	Hradec Kralove	Binary	{0.0: 'no', 1.0: 'yes'}	Yes
	sitecode_45	Madrid I (Hospital Universitario San Carlos)	Binary	{0.0: 'no', 1.0: 'yes'}	Yes
	sitecode_50	Uppsala	Binary	{0.0: 'no', 1.0: 'yes'}	Yes
	sitecode_53	Berlin	Binary	{0.0: 'no', 1.0: 'yes'}	Yes
	sitecode_54	Lubeck	Binary	{0.0: 'no', 1.0: 'yes'}	Yes
	sitecode_56	Homburg	Binary	{0.0: 'no', 1.0: 'yes'}	Yes
	sitecode_57	Basel	Binary	{0.0: 'no', 1.0: 'yes'}	Yes
	sitecode_62	Stockholm	Binary	{0.0: 'no', 1.0: 'yes'}	Yes
	sitecode_63	University Hospital of Psychiatry Iasi	Binary	{0.0: 'no', 1.0: 'yes'}	Yes
	sitecode_64	Clinical Hospital of Psychiatry (Craiova)	Binary	{0.0: 'no', 1.0: 'yes'}	Yes
	sitecode_65	Clinica de Psichiatrie II (Tulcea)	Binary	{0.0: 'no', 1.0: 'yes'}	Yes
	sitecode_66	Hospital Brasov	Binary	{0.0: 'no', 1.0: 'yes'}	Yes
	sitecode_67	Beer Sheva	Binary	{0.0: 'no', 1.0: 'yes'}	Yes
	sitecode_68	Ness Ziona	Binary	{0.0: 'no', 1.0: 'yes'}	Yes
	sitecode_70	Pardessia	Binary	{0.0: 'no', 1.0: 'yes'}	Yes
	sitecode_71	Sofia	Binary	{0.0: 'no', 1.0: 'yes'}	Yes
	sitecode_72	Bourgas	Binary	{0.0: 'no', 1.0: 'yes'}	Yes
	sitecode_73	Plovdiv	Binary	{0.0: 'no', 1.0: 'yes'}	Yes
	sitecode_74	Buzau	Binary	{0.0: 'no', 1.0: 'yes'}	Yes
	sitecode_76	Constantia	Binary	{0.0: 'no', 1.0: 'yes'}	Yes
	sitecode_77	Cluj	Binary	{0.0: 'no', 1.0: 'yes'}	Yes
