# Supplementary material for: AI-based prediction of depression symptomatology in first-episode psychosis patients: insights from the EUFEST and RAISE-ETP clinical trials
Source: Psychol Med. 2025 Jul 30;55:e221. doi: 10.1017/S0033291725100950 (PMC12341035; doi:10.1017/S0033291725100950)
Supplement: Mena et al. supplementary material 2 — Mena et al. supplementary material [file S0033291725100950sup002.zip › supporting files/Data dictionary RAISE.xlsx]

## Sheet: Baseline
Data	Variable	Description	Variable type	Variable values	Derived/Dummy Coded	NOTES
Positive and Negative Syndrome Scale (PANSS)	panss_total	Visit 1 TOTAL 'Sum of all scores'	Ordinal/Continuous	Sum of scores, continuous	No
Data provenance:	pos_p1	Visit 1 PA01 'P1'	Ordinal/Continuous	{1.0: 'absent', 2.0: 'minimal', 3.0: 'mild', 4.0: 'moderate', 5.0: 'moderate/severe', 6.0: 'severe', 7.0: 'extreem'}	No
panss01.txt	pos_p2	Visit 1 PA02 'P2'	Ordinal/Continuous	{1.0: 'absent', 2.0: 'minimal', 3.0: 'mild', 4.0: 'moderate', 5.0: 'moderate/severe', 6.0: 'severe', 7.0: 'extreem'}	No
	pos_p3	Visit 1 PA03 'P3'	Ordinal/Continuous	{1.0: 'absent', 2.0: 'minimal', 3.0: 'mild', 4.0: 'moderate', 5.0: 'moderate/severe', 6.0: 'severe', 7.0: 'extreem'}	No
	pos_p4	Visit 1 PA04 'P4'	Ordinal/Continuous	{1.0: 'absent', 2.0: 'minimal', 3.0: 'mild', 4.0: 'moderate', 5.0: 'moderate/severe', 6.0: 'severe', 7.0: 'extreem'}	No
	pos_p5	Visit 1 PA05 'P5'	Ordinal/Continuous	{1.0: 'absent', 2.0: 'minimal', 3.0: 'mild', 4.0: 'moderate', 5.0: 'moderate/severe', 6.0: 'severe', 7.0: 'extreem'}	No
	pos_p6	Visit 1 PA06 'P6'	Ordinal/Continuous	{1.0: 'absent', 2.0: 'minimal', 3.0: 'mild', 4.0: 'moderate', 5.0: 'moderate/severe', 6.0: 'severe', 7.0: 'extreem'}	No
	pos_p7	Visit 1 PA07 'P7'	Ordinal/Continuous	{1.0: 'absent', 2.0: 'minimal', 3.0: 'mild', 4.0: 'moderate', 5.0: 'moderate/severe', 6.0: 'severe', 7.0: 'extreem'}	No
	neg_n1	Visit 1 PA08 'N1'	Ordinal/Continuous	{1.0: 'absent', 2.0: 'minimal', 3.0: 'mild', 4.0: 'moderate', 5.0: 'moderate/severe', 6.0: 'severe', 7.0: 'extreem'}	No
	neg_n2	Visit 1 PA09 'N2'	Ordinal/Continuous	{1.0: 'absent', 2.0: 'minimal', 3.0: 'mild', 4.0: 'moderate', 5.0: 'moderate/severe', 6.0: 'severe', 7.0: 'extreem'}	No
	neg_n3	Visit 1 PA10 'N3'	Ordinal/Continuous	{1.0: 'absent', 2.0: 'minimal', 3.0: 'mild', 4.0: 'moderate', 5.0: 'moderate/severe', 6.0: 'severe', 7.0: 'extreem'}	No
	neg_n4	Visit 1 PA11 'N4'	Ordinal/Continuous	{1.0: 'absent', 2.0: 'minimal', 3.0: 'mild', 4.0: 'moderate', 5.0: 'moderate/severe', 6.0: 'severe', 7.0: 'extreem'}	No
	neg_n5	Visit 1 PA12 'N5'	Ordinal/Continuous	{1.0: 'absent', 2.0: 'minimal', 3.0: 'mild', 4.0: 'moderate', 5.0: 'moderate/severe', 6.0: 'severe', 7.0: 'extreem'}	No
	neg_n6	Visit 1 PA13 'N6'	Ordinal/Continuous	{1.0: 'absent', 2.0: 'minimal', 3.0: 'mild', 4.0: 'moderate', 5.0: 'moderate/severe', 6.0: 'severe', 7.0: 'extreem'}	No
	neg_n7	Visit 1 PA14 'N7'	Ordinal/Continuous	{1.0: 'absent', 2.0: 'minimal', 3.0: 'mild', 4.0: 'moderate', 5.0: 'moderate/severe', 6.0: 'severe', 7.0: 'extreem'}	No
	gps_g1	Visit 1 PA15 'G1'	Ordinal/Continuous	{1.0: 'absent', 2.0: 'minimal', 3.0: 'mild', 4.0: 'moderate', 5.0: 'moderate/severe', 6.0: 'severe', 7.0: 'extreem'}	No
	gps_g2	Visit 1 PA16 'G2'	Ordinal/Continuous	{1.0: 'absent', 2.0: 'minimal', 3.0: 'mild', 4.0: 'moderate', 5.0: 'moderate/severe', 6.0: 'severe', 7.0: 'extreem'}	No
	gps_g3	Visit 1 PA17 'G3'	Ordinal/Continuous	{1.0: 'absent', 2.0: 'minimal', 3.0: 'mild', 4.0: 'moderate', 5.0: 'moderate/severe', 6.0: 'severe', 7.0: 'extreem'}	No
	gps_g4	Visit 1 PA18 'G4'	Ordinal/Continuous	{1.0: 'absent', 2.0: 'minimal', 3.0: 'mild', 4.0: 'moderate', 5.0: 'moderate/severe', 6.0: 'severe', 7.0: 'extreem'}	No
	gps_g5	Visit 1 PA19 'G5'	Ordinal/Continuous	{1.0: 'absent', 2.0: 'minimal', 3.0: 'mild', 4.0: 'moderate', 5.0: 'moderate/severe', 6.0: 'severe', 7.0: 'extreem'}	No
	gps_g6	Visit 1 PA20 'G6'	Ordinal/Continuous	{1.0: 'absent', 2.0: 'minimal', 3.0: 'mild', 4.0: 'moderate', 5.0: 'moderate/severe', 6.0: 'severe', 7.0: 'extreem'}	No
	gps_g7	Visit 1 PA21 'G7'	Ordinal/Continuous	{1.0: 'absent', 2.0: 'minimal', 3.0: 'mild', 4.0: 'moderate', 5.0: 'moderate/severe', 6.0: 'severe', 7.0: 'extreem'}	No
	gps_g8	Visit 1 PA22 'G8'	Ordinal/Continuous	{1.0: 'absent', 2.0: 'minimal', 3.0: 'mild', 4.0: 'moderate', 5.0: 'moderate/severe', 6.0: 'severe', 7.0: 'extreem'}	No
	gps_g9	Visit 1 PA23 'G9'	Ordinal/Continuous	{1.0: 'absent', 2.0: 'minimal', 3.0: 'mild', 4.0: 'moderate', 5.0: 'moderate/severe', 6.0: 'severe', 7.0: 'extreem'}	No
	gps_g10	Visit 1 PA24 'G10'	Ordinal/Continuous	{1.0: 'absent', 2.0: 'minimal', 3.0: 'mild', 4.0: 'moderate', 5.0: 'moderate/severe', 6.0: 'severe', 7.0: 'extreem'}	No
	gps_g11	Visit 1 PA25 'G11'	Ordinal/Continuous	{1.0: 'absent', 2.0: 'minimal', 3.0: 'mild', 4.0: 'moderate', 5.0: 'moderate/severe', 6.0: 'severe', 7.0: 'extreem'}	No
	gps_g12	Visit 1 PA26 'G12'	Ordinal/Continuous	{1.0: 'absent', 2.0: 'minimal', 3.0: 'mild', 4.0: 'moderate', 5.0: 'moderate/severe', 6.0: 'severe', 7.0: 'extreem'}	No
	gps_g13	Visit 1 PA27 'G13'	Ordinal/Continuous	{1.0: 'absent', 2.0: 'minimal', 3.0: 'mild', 4.0: 'moderate', 5.0: 'moderate/severe', 6.0: 'severe', 7.0: 'extreem'}	No
	gps_g14	Visit 1 PA28 'G14'	Ordinal/Continuous	{1.0: 'absent', 2.0: 'minimal', 3.0: 'mild', 4.0: 'moderate', 5.0: 'moderate/severe', 6.0: 'severe', 7.0: 'extreem'}	No
	gps_g15	Visit 1 PA29 'G15'	Ordinal/Continuous	{1.0: 'absent', 2.0: 'minimal', 3.0: 'mild', 4.0: 'moderate', 5.0: 'moderate/severe', 6.0: 'severe', 7.0: 'extreem'}	No
	gps_g16	Visit 1 PA30 'G16'	Ordinal/Continuous	{1.0: 'absent', 2.0: 'minimal', 3.0: 'mild', 4.0: 'moderate', 5.0: 'moderate/severe', 6.0: 'severe', 7.0: 'extreem'}	No
	panss_ptotal	Visit 1 PTOTAL 'Sum of positive scores'	Ordinal/Continuous	Sum of scores, continuous	Yes
	panss_ntotal	Visit 1 NTOTAL 'Sum of negative scores'	Ordinal/Continuous	Sum of scores, continuous	Yes
	panss_gtotal	Visit 1 GTOTAL 'Sum of general scores'	Ordinal/Continuous	Sum of scores, continuous	Yes
Calgary Depression Scale for Schizophrenia (CDSS)	calg1	Visit 1 calg01 '1. Depressed mood'	Ordinal/Continuous	{0.0: 'absent', 1.0: 'mild', 2.0: 'moderate', 3.0: 'severe'}	No
Data provenance:	calg2	Visit 1 calg02 '2. Hopelessness'	Ordinal/Continuous	{0.0: 'absent', 1.0: 'mild', 2.0: 'moderate', 3.0: 'severe'}	No
clgry01.txt	calg3	Visit 1 calg03 '3. Self depreciation'	Ordinal/Continuous	{0.0: 'absent', 1.0: 'mild', 2.0: 'moderate', 3.0: 'severe'}	No
	calg4	Visit 1 calg04 '4. Guilty ideas of reference'	Ordinal/Continuous	{0.0: 'absent', 1.0: 'mild', 2.0: 'moderate', 3.0: 'severe'}	No
	calg5	Visit 1 calg05 '5. Pathological Guilt'	Ordinal/Continuous	{0.0: 'absent', 1.0: 'mild', 2.0: 'moderate', 3.0: 'severe'}	No
	calg6	Visit 1 calg06 '6. Morning Depression'	Ordinal/Continuous	{0.0: 'absent', 1.0: 'mild', 2.0: 'moderate', 3.0: 'severe'}	No
	calg7	Visit 1 calg07 '7. Early Wakening'	Ordinal/Continuous	{0.0: 'absent', 1.0: 'mild', 2.0: 'moderate', 3.0: 'severe'}	No
	calg8	Visit 1 calg08 '8. Suicide'	Ordinal/Continuous	{0.0: 'absent', 1.0: 'mild', 2.0: 'moderate', 3.0: 'severe'}	No
	calg9	Visit 1 calg09 '9. Observed Depression'	Ordinal/Continuous	{0.0: 'absent', 1.0: 'mild', 2.0: 'moderate', 3.0: 'severe'}	No
	calg_ts	Visit 1 TOTAL 'Sum of all scores'	Ordinal/Continuous	Sum of scores, continuous	Yes
Clinical Global Impression (CGI)	cs16	Visit 1 cgi_v1 'Severity of illness'	Ordinal/Continuous	{1.0: 'Normal, not at all ill', 2.0: 'Borderline mentally ill', 3.0: 'Mildly ill', 4.0: 'Moderately ill', 5.0: 'Markedly ill', 6.0: 'Severely ill', 7.0: 'Among the most extremely ill patients'}	No
Data provenance:
cgis01.txt
Stigma scale	srf065	Visit 1 SRF065 "Sometimes I feel that I am being talked down to because of my mental health problems"	Ordinal/Continuous	{1.0: 'Strongly Disagree', 2.0: 'Moderately Disagree', 3.0: 'Slightly Disagree', 4.0: 'Neutral', 5.0: 'Slightly Agree', 6.0: 'Moderately Agree', 7.0: 'Strongly Agree'}	No
Data provenance:	srf066	Visit 1 SRF066 "Some people with mental health problems are dangerous"	Ordinal/Continuous	{1.0: 'Strongly Disagree', 2.0: 'Moderately Disagree', 3.0: 'Slightly Disagree', 4.0: 'Neutral', 5.0: 'Slightly Agree', 6.0: 'Moderately Agree', 7.0: 'Strongly Agree'}	No
srss01.txt	srf067	Visit 1 SRF067 "Very often I feel alone because of my mental health problems"	Ordinal/Continuous	{1.0: 'Strongly Disagree', 2.0: 'Moderately Disagree', 3.0: 'Slightly Disagree', 4.0: 'Neutral', 5.0: 'Slightly Agree', 6.0: 'Moderately Agree', 7.0: 'Strongly Agree'}	No
	srf068	Visit 1 SRF068 "People’s reactions to my mental health problems make me keep to myself"	Ordinal/Continuous	{1.0: 'Strongly Disagree', 2.0: 'Moderately Disagree', 3.0: 'Slightly Disagree', 4.0: 'Neutral', 5.0: 'Slightly Agree', 6.0: 'Moderately Agree', 7.0: 'Strongly Agree'}	No
	srf069	Visit 1 SRF069 "People have avoided me because of my mental health problems"	Ordinal/Continuous	{1.0: 'Strongly Disagree', 2.0: 'Moderately Disagree', 3.0: 'Slightly Disagree', 4.0: 'Neutral', 5.0: 'Slightly Agree', 6.0: 'Moderately Agree', 7.0: 'Strongly Agree'}	No
	srf070	Visit 1 SRF070 "I do not feel embarrassed because of my mental health problems"	Ordinal/Continuous	{1.0: 'Strongly Disagree', 2.0: 'Moderately Disagree', 3.0: 'Slightly Disagree', 4.0: 'Neutral', 5.0: 'Slightly Agree', 6.0: 'Moderately Agree', 7.0: 'Strongly Agree'}	No
	srf071	Visit 1 SRF071 "I feel the need to hide my mental health problems from my friends"	Ordinal/Continuous	{1.0: 'Strongly Disagree', 2.0: 'Moderately Disagree', 3.0: 'Slightly Disagree', 4.0: 'Neutral', 5.0: 'Slightly Agree', 6.0: 'Moderately Agree', 7.0: 'Strongly Agree'}	No
	stigmax	Visit 1 Full-Scale 7-Item Mean Total Score	Ordinal/Continuous	Sum of scores, continuous	No
Wellbeing scale	pwb_3	Visit 1 SRF001 "I am not afraid to voice my opinions, even when they are in opposition to the opinions of most people."	Ordinal/Continuous	{1.0: 'Strongly Disagree', 2.0: 'Moderately Disagree', 3.0: 'Slightly Disagree', 4.0: 'Neutral', 5.0: 'Slightly Agree', 6.0: 'Moderately Agree', 7.0: 'Strongly Agree'}	No
Data provenance:	pwb_6	Visit 1 SRF002 "In general, I feel I am in charge of the situation in which I live."	Ordinal/Continuous	{1.0: 'Strongly Disagree', 2.0: 'Moderately Disagree', 3.0: 'Slightly Disagree', 4.0: 'Neutral', 5.0: 'Slightly Agree', 6.0: 'Moderately Agree', 7.0: 'Strongly Agree'}	No
pwb01.txt	pwb_8	Visit 1 SRF003 "When I look at the story of my life, I am pleased with how things have turned out."	Ordinal/Continuous	{1.0: 'Strongly Disagree', 2.0: 'Moderately Disagree', 3.0: 'Slightly Disagree', 4.0: 'Neutral', 5.0: 'Slightly Agree', 6.0: 'Moderately Agree', 7.0: 'Strongly Agree'}	No
	pwb_13	Visit 1 SRF004 "My decisions are not usually influenced by what everyone else is doing."	Ordinal/Continuous	{1.0: 'Strongly Disagree', 2.0: 'Moderately Disagree', 3.0: 'Slightly Disagree', 4.0: 'Neutral', 5.0: 'Slightly Agree', 6.0: 'Moderately Agree', 7.0: 'Strongly Agree'}	No
	pwb_14	Visit 1 SRF005 "I often feel lonely because I have few close friends with whom to share my concerns."	Ordinal/Continuous	{1.0: 'Strongly Disagree', 2.0: 'Moderately Disagree', 3.0: 'Slightly Disagree', 4.0: 'Neutral', 5.0: 'Slightly Agree', 6.0: 'Moderately Agree', 7.0: 'Strongly Agree'}	No
	pwb_21	Visit 1 SRF006 "My daily activities often seem trivial and unimportant to me."	Ordinal/Continuous	{1.0: 'Strongly Disagree', 2.0: 'Moderately Disagree', 3.0: 'Slightly Disagree', 4.0: 'Neutral', 5.0: 'Slightly Agree', 6.0: 'Moderately Agree', 7.0: 'Strongly Agree'}	No
	pwb_29	Visit 1 SRF007 "I am quite good at managing the many responsibilities of my daily life."	Ordinal/Continuous	{1.0: 'Strongly Disagree', 2.0: 'Moderately Disagree', 3.0: 'Slightly Disagree', 4.0: 'Neutral', 5.0: 'Slightly Agree', 6.0: 'Moderately Agree', 7.0: 'Strongly Agree'}	No
	pwb_34	Visit 1 SRF008 "When I think about it, I haven't really improved much as a person over the years."	Ordinal/Continuous	{1.0: 'Strongly Disagree', 2.0: 'Moderately Disagree', 3.0: 'Slightly Disagree', 4.0: 'Neutral', 5.0: 'Slightly Agree', 6.0: 'Moderately Agree', 7.0: 'Strongly Agree'}	No
	pwb_36	Visit 1 SRF009 "I used to set goals for myself, but that now seems like a waste of time."	Ordinal/Continuous	{1.0: 'Strongly Disagree', 2.0: 'Moderately Disagree', 3.0: 'Slightly Disagree', 4.0: 'Neutral', 5.0: 'Slightly Agree', 6.0: 'Moderately Agree', 7.0: 'Strongly Agree'}	No
	pwb_41	Visit 1 SRF010 "I made some mistakes in the past, but I feel that all in all everything has worked out for the best."	Ordinal/Continuous	{1.0: 'Strongly Disagree', 2.0: 'Moderately Disagree', 3.0: 'Slightly Disagree', 4.0: 'Neutral', 5.0: 'Slightly Agree', 6.0: 'Moderately Agree', 7.0: 'Strongly Agree'}	No
	pwb_43	Visit 1 SRF011 "It seems to me that most other people have more friends than I do."	Ordinal/Continuous	{1.0: 'Strongly Disagree', 2.0: 'Moderately Disagree', 3.0: 'Slightly Disagree', 4.0: 'Neutral', 5.0: 'Slightly Agree', 6.0: 'Moderately Agree', 7.0: 'Strongly Agree'}	No
	pwb_47	Visit 1 SRF012 "I enjoy making plans for the future and working to make them a reality."	Ordinal/Continuous	{1.0: 'Strongly Disagree', 2.0: 'Moderately Disagree', 3.0: 'Slightly Disagree', 4.0: 'Neutral', 5.0: 'Slightly Agree', 6.0: 'Moderately Agree', 7.0: 'Strongly Agree'}	No
	pwb_51	Visit 1 SRF013 "I am good at juggling my time so that I can fit everything in that needs to get done."	Ordinal/Continuous	{1.0: 'Strongly Disagree', 2.0: 'Moderately Disagree', 3.0: 'Slightly Disagree', 4.0: 'Neutral', 5.0: 'Slightly Agree', 6.0: 'Moderately Agree', 7.0: 'Strongly Agree'}	No
	pwb_55	Visit 1 SRF014 "For me, life has been a continuous process of learning, changing, and growth."	Ordinal/Continuous	{1.0: 'Strongly Disagree', 2.0: 'Moderately Disagree', 3.0: 'Slightly Disagree', 4.0: 'Neutral', 5.0: 'Slightly Agree', 6.0: 'Moderately Agree', 7.0: 'Strongly Agree'}	No
	pwb_64	Visit 1 SRF015 "I gave up trying to make big improvements or changes in my life a long time ago."	Ordinal/Continuous	{1.0: 'Strongly Disagree', 2.0: 'Moderately Disagree', 3.0: 'Slightly Disagree', 4.0: 'Neutral', 5.0: 'Slightly Agree', 6.0: 'Moderately Agree', 7.0: 'Strongly Agree'}	No
	pwb_72	Visit 1 SRF016 "I have not experienced many warm and trusting relationships with others."	Ordinal/Continuous	{1.0: 'Strongly Disagree', 2.0: 'Moderately Disagree', 3.0: 'Slightly Disagree', 4.0: 'Neutral', 5.0: 'Slightly Agree', 6.0: 'Moderately Agree', 7.0: 'Strongly Agree'}	No
	pwb_76	Visit 1 SRF017 "I judge myself by what I think is important, not by the values of what others think is important."	Ordinal/Continuous	{1.0: 'Strongly Disagree', 2.0: 'Moderately Disagree', 3.0: 'Slightly Disagree', 4.0: 'Neutral', 5.0: 'Slightly Agree', 6.0: 'Moderately Agree', 7.0: 'Strongly Agree'}	No
	pwb_80	Visit 1 SRF018 "The past had its ups and downs, but in general, I wouldn’t want to change it."	Ordinal/Continuous	{1.0: 'Strongly Disagree', 2.0: 'Moderately Disagree', 3.0: 'Slightly Disagree', 4.0: 'Neutral', 5.0: 'Slightly Agree', 6.0: 'Moderately Agree', 7.0: 'Strongly Agree'}	No
	pw_autonomy	Visit 1 Sub-scale mean total score for Autonomy (Items 1, 4, 17)	Ordinal/Continuous	Sum of scores, continuous	No
	pw_envmast	Visit 1 Sub-scale mean total score for Environmental Mastery (Items 2, 7, 13)	Ordinal/Continuous	Sum of scores, continuous	No
	pw_persgrowth	Visit 1 Sub-scale mean total score for Personal Growth (Items 8, 14, 15)	Ordinal/Continuous	Sum of scores, continuous	No
	pw_posrel	Visit 1 Sub-scale mean total score for Positive Relationships (Items 5, 11, 16)	Ordinal/Continuous	Sum of scores, continuous	No
	pw_purp	Visit 1 Sub-scale mean total score for Purpose in Life (Items 6, 9, 12)	Ordinal/Continuous	Sum of scores, continuous	No
	pw_selfa	Visit 1 Sub-scale mean total score for Self-Acceptance (Items 3, 10, 18)	Ordinal/Continuous	Sum of scores, continuous	No
	wbtotx	Visit 1 Full-Scale 18-Item Mean Total Score	Ordinal/Continuous	Sum of scores, continuous	No
Vitals	vital_sysbp	Visit 1 Systolic blood pressure seating (mmHg)	Ordinal/Continuous	Continuous value	No
Data provenance:	vital_diabp	Visit 1 Dyastolic blood pressure seating (mmHg)	Ordinal/Continuous	Continuous value	No
vitals01.txt	vital_pulse	Visit 1 Pulse seating (bpm)	Ordinal/Continuous	Continuous value	No
	bmi	Visit 1 Body mass index (English system)	Ordinal/Continuous	Continuous value	No
	waist	Visit 1 Waist circumference (inches)	Ordinal/Continuous	Continuous value	No
	height_std	Visit 1 Height (inches)	Ordinal/Continuous	Continuous value	No
	weight_std	Visit 1 Weight (pounds)	Ordinal/Continuous	Continuous value	No
	vtl004a	Visit 1 Systolic blood pressure standing (mmHg)	Ordinal/Continuous	Continuous value	No
	vtl004b	Visit 1 Dyastolic blood pressure standing (mmHg)	Ordinal/Continuous	Continuous value	No
	vtl004c	Visit 1 Pulse standing (bpm)	Ordinal/Continuous	Continuous value	No
	arith_temperature_ct	Temperature (fahrenheit)	Ordinal/Continuous	Continuous value	No
	fatmass	Visit 1 Fat mass (%)	Ordinal/Continuous	Continuous value	No
	fatpct	Visit 1 Fat percentage (%)	Ordinal/Continuous	Continuous value	No
12-Item Health Survey (SF-12)	sf01	Visit 1 SF01 "In general, would you say your health is"	Ordinal/Continuous	{1: 'Excellent', 2: 'Very good', 3: 'Good', 4: 'Fair', 5: 'Poor'}	No
Data provenance:	sf02	Visit 1 SF02 "Does your health now limit you in the following activities? Moderate activities, such as moving a table, pushing a vacuum cleaner, bowling, or playing golf"	Ordinal/Continuous	{1: 'Yes, limited a lot', 2: 'Yes, limited a little', 3: 'No, not limited at all'}	No
sf1201.txt	sf03	Visit 1 SF03 "Does your health now limit you in the following activities? Climbing several flights of stairs"	Ordinal/Continuous	{1: 'Yes, limited a lot', 2: 'Yes, limited a little', 3: 'No, not limited at all'}	No
	sf04	Visit 1 SF04 "During the past 4 weeks, have you had any of the following problems with your work or other regular daily activities as a result of your physical health? Accomplished less than you would like."	Binary	{0.0: 'No', 1.0: 'Yes'}	Yes	Converted from 1:Yes 2: No to 0 and 1.
	sf05	Visit 1 SF05 "During the past 4 weeks, have you had any of the following problems with your work or other regular daily activities as a result of your physical health? Were limited in the kind of work or other activities"	Binary	{0.0: 'No', 1.0: 'Yes'}	Yes	Converted from 1:Yes 2: No to 0 and 1.
	sf06	Visit 1 SF06 "During the past 4 weeks, have you had any of the following problems with your work or other regular daily activities as a result of any emotional problems? Accomplished less than you would like"	Binary	{0.0: 'No', 1.0: 'Yes'}	Yes	Converted from 1:Yes 2: No to 0 and 1.
	sf07	Visit 1 SF07 "During the past 4 weeks, have you had any of the following problems with your work or other regular daily activities as a result of any emotional problems? Didn't do work or other activities as carefully as usual"	Binary	{0.0: 'No', 1.0: 'Yes'}	Yes	Converted from 1:Yes 2: No to 0 and 1.
	sf08	Visit 1 SF08 "During the past 4 weeks how much did pain interfere with your normal work (including both work outside the home and housework)?"	Ordinal/Continuous	{0: 'Not at all', 1: 'A little bit', 2: 'Moderately', 3: 'Quite a bit', 4: 'Extremely'}	No
	sf09	Visit 1 SF09 "Physical health summary score"	Ordinal/Continuous	Sum of scores, continuous	No
	surm029	Visit 1 SURM029 "In past 4 weeks - how much of the time did you have a lot of energy?"	Ordinal/Continuous	{0: 'Not at all', 1: 'A little bit', 2: 'Moderately', 3: 'Quite a bit', 4: 'Extremely'}	No
	surm030	Visit 1 SURM030 "In past 4 weeks - how much of the time have you felt downhearted and blue?"	Ordinal/Continuous	{0: 'Not at all', 1: 'A little bit', 2: 'Moderately', 3: 'Quite a bit', 4: 'Extremely'}	No
	surm031	Visit 1 SURM031 "In past 4 weeks - to what extent have physical health or emotional problems interfered with social activities?"	Ordinal/Continuous	{0: 'Not at all', 1: 'A little bit', 2: 'Moderately', 3: 'Quite a bit', 4: 'Extremely'}	No
	physical	Visit 1 Physical "SF-12 Physical Health Summary Score"	Ordinal/Continuous	Sum of scores, continuous	No
	mental	Visit 1 Mental "SF-12 Mental Health Summary Score"	Ordinal/Continuous	Sum of scores, continuous	No
	rawpcs12	Visit 1 RAWPCS12 "Raw Physical Health Composite Score"	Ordinal/Continuous	Sum of scores, continuous	No
	rawmcs12	Visit 1 RAWMCS12 "Raw Mental Health Composite Score"	Ordinal/Continuous	Sum of scores, continuous	No
Substance use	subus25	Visit 1 Subus25 "Does the client currently use alcohol?"	Binary	{0.0: 'No', 1.0: 'Yes'}	No
Data provenance:	subus26	Visit 1 Subus26 "If client currently uses alcohol, number of drinks per week"	Ordinal/Continuous	Continuous value	No
subusmf01.txt	subus27	Visit 1 Subus27 "If currently using alcohol, has client tried to cut back or stop drinking?"	Binary	{0.0: 'No', 1.0: 'Yes'}	No
	ca824	Visit 1 Ca824 "Lifetime history - Marijuana: Currently abuses the substance - current use"	Binary	{0.0: 'No', 1.0: 'Yes'}	No
	subus29	Visit 1 Subus29 "If not currently using marijuana, has the client used marijuana in the past?"	Binary	{0.0: 'No', 1.0: 'Yes'}	No
	subus30	Visit 1 Subus30 "Does the client currently use any other recreational drugs? Specify other recreational drugs"	Binary	{0.0: 'No', 1.0: 'Yes'}	No
	scid21	Visit 1 Scid21 "Have you ever been treated as an outpatient or hospitalized for drugs or alcohol problems?"	Binary	{0.0: 'No', 1.0: 'Yes'}	No
	subus33	Visit 1 Subus33 "Age at first treatment or hospitalization for substance use (in years)"	Ordinal/Continuous	Continuous value	No
	subtr4	Visit 1 Subtr4 "In the past 30 days, did you spend the night in a substance use program?"	Binary	{0.0: 'No', 1.0: 'Yes'}	No
	night	Visit 1 Night "Total Number of Nights in Past Month"	Ordinal/Continuous	Continuous value	No
	subtr50	Visit 1 Subtr50 "In the past 30 days, did you receive any alcohol or drug counseling?"	Binary	{0.0: 'No', 1.0: 'Yes'}	No
	outvisit	Visit 1 Outvisit "Outpatient number of visits"	Ordinal/Continuous	Continuous value	No
	subtr50b	Visit 1 Subtr50b "Average duration of this type of visit"	Ordinal/Continuous	Continuous value	No
	subus66	Visit 1 Subus66 "In the past 30 days, how many days have you used any alcohol at all?"	Ordinal/Continuous	Continuous value	No
	surq_1e	Visit 1 Surq_1e "In the past 30 days, what is your best estimate for the number of days you got drunk or very, very high on alcohol?"	Ordinal/Continuous	Continuous value	No
	surq_3a	Visit 1 Surq_3a "In the past 30 days, what is your best estimate as to how many days you used marijuana?"	Ordinal/Continuous	Continuous value	No
	frquency_other	Visit 1 Frquency_Other "In the past 30 days, including today, on how many days did you use any other medicines or drugs or substances?"	Ordinal/Continuous	Continuous value	No
	subus70	Visit 1 Subus70 "In the past 30 days, how many days have you used prescription medications that were not prescribed for you?"	Ordinal/Continuous	Continuous value	No
Side Effects Scale (SelfSE)	gcnst	Visit 1 GCNST "GI: Constipation"	Binary	{0.0: 'No', 1.0: 'Yes'}	Yes	Converted from 1:Yes 2: No to 0 and 1.
Data provenance:	gdmth	Visit 1 GDMTH "GI: Dry mouth"	Binary	{0.0: 'No', 1.0: 'Yes'}	Yes	Converted from 1:Yes 2: No to 0 and 1.
prise01.txt	gnsea	Visit 1 GNSEA "GI: Nausea/vomiting"	Binary	{0.0: 'No', 1.0: 'Yes'}	Yes	Converted from 1:Yes 2: No to 0 and 1.
	nvdzy	Visit 1 NVDZY "CNS: Dizziness"	Binary	{0.0: 'No', 1.0: 'Yes'}	Yes	Converted from 1:Yes 2: No to 0 and 1.
	eyvsn	Visit 1 EYVSN "Eye/Ear: Blurred vision"	Binary	{0.0: 'No', 1.0: 'Yes'}	Yes	Converted from 1:Yes 2: No to 0 and 1.
	urmns	Visit 1 URMNS "Gen/Urin: Menstrual irregularity"	Binary	{0.0: 'No', 1.0: 'Yes'}	Yes	Converted from 1:Yes 2: No to 0 and 1.
	sldif	Visit 1 SLDIF "Sleep: Difficulty sleeping"	Binary	{0.0: 'No', 1.0: 'Yes'}	Yes	Converted from 1:Yes 2: No to 0 and 1.
	slmch	Visit 1 SLMCH "Sleep: Sleeping too much"	Binary	{0.0: 'No', 1.0: 'Yes'}	Yes	Converted from 1:Yes 2: No to 0 and 1.
	sxls	Visit 1 SXLS "Sexual: Loss of sexual desire"	Binary	{0.0: 'No', 1.0: 'Yes'}	Yes	Converted from 1:Yes 2: No to 0 and 1.
	orsls	Visit 1 ORSLS "Sexual: Trouble achieving orgasm"	Binary	{0.0: 'No', 1.0: 'Yes'}	Yes	Converted from 1:Yes 2: No to 0 and 1.
	oftge	Visit 1 OFTGE "Other Symptom: General malaise"	Binary	{0.0: 'No', 1.0: 'Yes'}	Yes	Converted from 1:Yes 2: No to 0 and 1.
	saldr	Visit 1 SALDR "Having too much saliva or drooling"	Binary	{0.0: 'No', 1.0: 'Yes'}	Yes	Converted from 1:Yes 2: No to 0 and 1.
	appf	Visit 1 APPF "Increase in your appetite for food"	Binary	{0.0: 'No', 1.0: 'Yes'}	Yes	Converted from 1:Yes 2: No to 0 and 1.
	weig	Visit 1 WEIG "Weight gain"	Binary	{0.0: 'No', 1.0: 'Yes'}	Yes	Converted from 1:Yes 2: No to 0 and 1.
	weil	Visit 1 WEIL "Weight loss"	Binary	{0.0: 'No', 1.0: 'Yes'}	Yes	Converted from 1:Yes 2: No to 0 and 1.
	shak	Visit 1 SHAK "Shaking"	Binary	{0.0: 'No', 1.0: 'Yes'}	Yes	Converted from 1:Yes 2: No to 0 and 1.
	stiff	Visit 1 STIFF "Feeling stiff or rigid"	Binary	{0.0: 'No', 1.0: 'Yes'}	Yes	Converted from 1:Yes 2: No to 0 and 1.
	drodd	Visit 1 DRODD "Feeling drowsy during the day"	Binary	{0.0: 'No', 1.0: 'Yes'}	Yes	Converted from 1:Yes 2: No to 0 and 1.
	osex	Visit 1 OSEX "Other problems with sex"	Binary	{0.0: 'No', 1.0: 'Yes'}	Yes	Converted from 1:Yes 2: No to 0 and 1.
	pbrea	Visit 1 PBREA "Problems with your breasts such as swelling or discharge"	Binary	{0.0: 'No', 1.0: 'Yes'}	Yes	Converted from 1:Yes 2: No to 0 and 1.
	imsp	Visit 1 IMSP "Impaired sexual performance"	Binary	{0.0: 'No', 1.0: 'Yes'}	Yes	Converted from 1:Yes 2: No to 0 and 1.
	sedation	Visit 1 SEDATION "Side Effects: Sedation"	Binary	{0.0: 'No', 1.0: 'Yes'}	Yes	Converted from 1:Yes 2: No to 0 and 1.
	eps	Visit 1 EPS "Side Effects: Extrapyramidal"	Binary	{0.0: 'No', 1.0: 'Yes'}	Yes	Converted from 1:Yes 2: No to 0 and 1.
	anticholse	Visit 1 ANTICHOLSE "Side Effects: Anticholinergic"	Binary	{0.0: 'No', 1.0: 'Yes'}	Yes	Converted from 1:Yes 2: No to 0 and 1.
	incappwt	Visit 1 INCAPPWT "Side Effects: Increased Appetite/Weight"	Binary	{0.0: 'No', 1.0: 'Yes'}	Yes	Converted from 1:Yes 2: No to 0 and 1.
	probwsex	Visit 1 PROBWSEX "Side Effects: Problems with Sex"	Binary	{0.0: 'No', 1.0: 'Yes'}	Yes	Converted from 1:Yes 2: No to 0 and 1.
Blood lab tests	ls_sodium	Visit 1 Sodium (mmol/L)	Ordinal/Continuous	Continuous value	No
Data provenance:	ls_potassium	Visit 1 Potassium (mmol/L)	Ordinal/Continuous	Continuous value	No
clinlabtests01.txt	ls_chloride	Visit 1 Chloride (mmol/L)	Ordinal/Continuous	Continuous value	No
	ls_co2	Visit 1 CO2 Content (mmol/L)	Ordinal/Continuous	Continuous value	No
	ls_glucose	Visit 1 Glucose (mg/dL)	Ordinal/Continuous	Continuous value	No
	ls_creatinine	Visit 1 Creatinine (mg/dL)	Ordinal/Continuous	Continuous value	No
	ls_ureanitrogen	Visit 1 Urea Nitrogen (mg/dL)	Ordinal/Continuous	Continuous value	No
	ls_totprotein	Visit 1 Total Protein (g/dL)	Ordinal/Continuous	Continuous value	No
	ls_albumin	Visit 1 Albumin (g/dL)	Ordinal/Continuous	Continuous value	No
	ls_bilirubin	Visit 1 Bilirubin, Total (mg/dL)	Ordinal/Continuous	Continuous value	No
	ls_alkaline	Visit 1 Alkaline Phosphatase (U/L)	Ordinal/Continuous	Continuous value	No
	ls_ast	Visit 1 AST (Aspartate Aminotransferase) (U/L)	Ordinal/Continuous	Continuous value	No
	ls_alt	Visit 1 ALT (Alanine Aminotransferase) (U/L)	Ordinal/Continuous	Continuous value	No
	ls_calcium	Visit 1 Calcium (mg/dL)	Ordinal/Continuous	Continuous value	No
	rsptc_no	Visit 1 Total Cholesterol (mg/dL)	Ordinal/Continuous	Continuous value	No
	rsphdl_no	Visit 1 HDL (mg/dL)	Ordinal/Continuous	Continuous value	No
	rspldl_no	Visit 1 LDL (mg/dL)	Ordinal/Continuous	Continuous value	No
	rsptrig_no	Visit 1 Triglycerides (mg/dL)	Ordinal/Continuous	Continuous value	No
	laba4	Visit 1 Hemoglobin A1c (%)	Ordinal/Continuous	Continuous value	No
	laba9a	Visit 1 Fasting Insulin (Pmol/L)	Ordinal/Continuous	Continuous value	No
	ch_ratio	Visit 1 Cholesterol/HDL Ratio	Ordinal/Continuous	Continuous value	No
	anion	Visit 1 Anion GAP test	Ordinal/Continuous	Continuous value	No
Quality of Life Scale (QoL)	qol02	Visit 1 qol02 "Intimate relationship with household members"	Ordinal/Continuous	{0: 'Virtually absent', 1: '', 2: 'Only sparse and intermittent', 3: '', 4: 'Some consistency', 5: '', 6: 'Adequate'}	Yes	Converted 9: NaN
Data provenance:	qol03	Visit 1 qol03 "Intimate relationships"	Ordinal/Continuous	{0: 'Virtually absent', 1: '', 2: 'Only sparse and intermittent', 3: '', 4: 'Some consistency', 5: '', 6: 'Adequate'}	Yes	Converted 9: NaN
qol01.txt	qol04	Visit 1 qol04 "Active acquaintances"	Ordinal/Continuous	{0: 'Virtually absent', 1: '', 2: 'Only sparse and intermittent', 3: '', 4: 'Some consistency', 5: '', 6: 'Adequate'}	Yes	Converted 9: NaN
	qol05	Visit 1 qol05 "Level of social activity"	Ordinal/Continuous	{0: 'Virtually absent', 1: '', 2: 'Only sparse and intermittent', 3: '', 4: 'Some consistency', 5: '', 6: 'Adequate'}	Yes	Converted 9: NaN
	qol06	Visit 1 qol06 "Involved social network"	Ordinal/Continuous	{0: 'Virtually absent', 1: '', 2: 'Only sparse and intermittent', 3: '', 4: 'Some consistency', 5: '', 6: 'Adequate'}	Yes	Converted 9: NaN
	qol07	Visit 1 qol07 "Social initiatives"	Ordinal/Continuous	{0: 'Virtually absent', 1: '', 2: 'Only sparse and intermittent', 3: '', 4: 'Some consistency', 5: '', 6: 'Adequate'}	Yes	Converted 9: NaN
	qol08	Visit 1 qol08 "Social withdrawal"	Ordinal/Continuous	{0: 'Virtually absent', 1: '', 2: 'Only sparse and intermittent', 3: '', 4: 'Some consistency', 5: '', 6: 'Adequate'}	Yes	Converted 9: NaN
	qol09	Visit 1 qol09 "Sociosexual relations"	Ordinal/Continuous	{0: 'Virtually absent', 1: '', 2: 'Only sparse and intermittent', 3: '', 4: 'Some consistency', 5: '', 6: 'Adequate'}	Yes	Converted 9: NaN
	qol10	Visit 1 qol10 "Extent of occupational role function"	Ordinal/Continuous	{0: 'Virtually absent', 1: '', 2: 'Only sparse and intermittent', 3: '', 4: 'Some consistency', 5: '', 6: 'Adequate'}	Yes	Converted 9: NaN
	qol11	Visit 1 qol11 "Level of accomplishment"	Ordinal/Continuous	{0: 'Virtually absent', 1: '', 2: 'Only sparse and intermittent', 3: '', 4: 'Some consistency', 5: '', 6: 'Adequate'}	Yes	Converted 9: NaN
	qol12	Visit 1 qol12 "Degree of underemployment"	Ordinal/Continuous	{0: 'Virtually absent', 1: '', 2: 'Only sparse and intermittent', 3: '', 4: 'Some consistency', 5: '', 6: 'Adequate'}	Yes	Converted 9: NaN
	qol13	Visit 1 qol13 "Satisfaction with occupational function"	Ordinal/Continuous	{0: 'Virtually absent', 1: '', 2: 'Only sparse and intermittent', 3: '', 4: 'Some consistency', 5: '', 6: 'Adequate'}	Yes	Converted 9: NaN
	qol14	Visit 1 qol14 "Sense of purpose"	Ordinal/Continuous	{0: 'Virtually absent', 1: '', 2: 'Only sparse and intermittent', 3: '', 4: 'Some consistency', 5: '', 6: 'Adequate'}	Yes	Converted 9: NaN
	qol15	Visit 1 qol15 "Degree of motivation"	Ordinal/Continuous	{0: 'Virtually absent', 1: '', 2: 'Only sparse and intermittent', 3: '', 4: 'Some consistency', 5: '', 6: 'Adequate'}	Yes	Converted 9: NaN
	qol16	Visit 1 qol16 "Curiosity"	Ordinal/Continuous	{0: 'Virtually absent', 1: '', 2: 'Only sparse and intermittent', 3: '', 4: 'Some consistency', 5: '', 6: 'Adequate'}	Yes	Converted 9: NaN
	qol17	Visit 1 qol17 "Anhedonia"	Ordinal/Continuous	{0: 'Virtually absent', 1: '', 2: 'Only sparse and intermittent', 3: '', 4: 'Some consistency', 5: '', 6: 'Adequate'}	Yes	Converted 9: NaN
	qol18	Visit 1 qol18 "Time utilization"	Ordinal/Continuous	{0: 'Virtually absent', 1: '', 2: 'Only sparse and intermittent', 3: '', 4: 'Some consistency', 5: '', 6: 'Adequate'}	Yes	Converted 9: NaN
	qol19	Visit 1 qol19 "Commonplace objects"	Ordinal/Continuous	{0: 'Virtually absent', 1: '', 2: 'Only sparse and intermittent', 3: '', 4: 'Some consistency', 5: '', 6: 'Adequate'}	Yes	Converted 9: NaN
	qol20	Visit 1 qol20 "Commonplace activities"	Ordinal/Continuous	{0: 'Virtually absent', 1: '', 2: 'Only sparse and intermittent', 3: '', 4: 'Some consistency', 5: '', 6: 'Adequate'}	Yes	Converted 9: NaN
	qol21	Visit 1 qol21 "Capacity for empathy"	Ordinal/Continuous	{0: 'Virtually absent', 1: '', 2: 'Only sparse and intermittent', 3: '', 4: 'Some consistency', 5: '', 6: 'Adequate'}	Yes	Converted 9: NaN
	qol22	Visit 1 qol22 "Capacity for engagement and interaction"	Ordinal/Continuous	{0: 'Virtually absent', 1: '', 2: 'Only sparse and intermittent', 3: '', 4: 'Some consistency', 5: '', 6: 'Adequate'}	Yes	Converted 9: NaN
	intr_rel	Visit 1 intr_rel "Interpersonal Relations Subscale (Items 1-8)"	Ordinal/Continuous	Sum of scores, continuous	No
	inst_rol	Visit 1 inst_rol "Instrumental Role Subscale (Items 9-12)"	Ordinal/Continuous	Sum of scores, continuous	No
	intr_fou	Visit 1 intr_fou "Intrapsychic Foundations Subscale (Items 13-17, 20, 21)"	Ordinal/Continuous	Sum of scores, continuous	No
	com_obj	Visit 1 com_obj "Common Objects and Activities Subscale (Items 18-19)"	Ordinal/Continuous	Sum of scores, continuous	No
	qol_tot	Visit 1 qol_tot "QOL Total Score by Mean of 21 items (QLSTS and QLSTSX)"	Ordinal/Continuous	Sum of scores, continuous	No
	d1reltsx	Visit 1 d1reltsx "Interpersonal Relations Subscale Mean score (Items 1-8)"	Ordinal/Continuous	Sum of scores, continuous	No
	d2roltsx	Visit 1 d2roltsx "Instrumental Role Subscale Mean score (Items 9-12)"	Ordinal/Continuous	Sum of scores, continuous	No
	d3foutsx	Visit 1 d3foutsx "Intrapsychic Foundations Subscale Mean score (Items 13-17, 20, 21)"	Ordinal/Continuous	Sum of scores, continuous	No
	d4comtsx	Visit 1 d4comtsx "Common Objects and Activities Subscale Mean score (Items 18-19)"	Ordinal/Continuous	Sum of scores, continuous	No
	qlstsx	Visit 1 qlstsx "Mean Total Score (QLSTS and QLSTSX)"	Ordinal/Continuous	Sum of scores, continuous	No
	a1reltsx	Visit 1 a1reltsx "Alternative Interpersonal Relations Subscale Mean score (Items 2-7)"	Ordinal/Continuous	Sum of scores, continuous	No
	a2roltsx	Visit 1 a2roltsx "Alternative Instrumental Role Subscale Mean score (Items 9-11)"	Ordinal/Continuous	Sum of scores, continuous	No
	a3foutsx	Visit 1 a3foutsx "Alternative Intrapsychic Foundations Subscale Mean score (Items 13-17, 19, 21)"	Ordinal/Continuous	Sum of scores, continuous	No
	a1relts	Visit 1 a1relts "Alternative Interpersonal Relations Subscale (Items 2-7)"	Ordinal/Continuous	Sum of scores, continuous	No
	a2rolts	Visit 1 a2rolts "Alternative Instrumental Role Subscale (Items 9-11)"	Ordinal/Continuous	Sum of scores, continuous	No
	a3fouts	Visit 1 a3fouts "Alternative Intrapsychic Foundations Subscale (Items 13-17, 19, 21)"	Ordinal/Continuous	Sum of scores, continuous	No
Autonomy Support Scale	srf034	Visit 1 srf034 "I feel that my clinicians have given me choices and options."	Ordinal/Continuous	{1: 'Strongly Disagree', 2: 'Moderately Disagree', 3: 'Slightly Disagree', 4: 'Neutral', 5: 'Slightly Agree', 6: 'Moderately Agree', 7: 'Strongly Agree'}	No
Data provenance:	srf035	Visit 1 srf035 "My clinicians convey confidence in my ability to make changes."	Ordinal/Continuous	{1: 'Strongly Disagree', 2: 'Moderately Disagree', 3: 'Slightly Disagree', 4: 'Neutral', 5: 'Slightly Agree', 6: 'Moderately Agree', 7: 'Strongly Agree'}	No
autosup01.txt	srf036	Visit 1 srf036 "My clinicians encourage me to ask questions."	Ordinal/Continuous	{1: 'Strongly Disagree', 2: 'Moderately Disagree', 3: 'Slightly Disagree', 4: 'Neutral', 5: 'Slightly Agree', 6: 'Moderately Agree', 7: 'Strongly Agree'}	No
	srf037	Visit 1 srf037 "I feel understood by my clinician."	Ordinal/Continuous	{1: 'Strongly Disagree', 2: 'Moderately Disagree', 3: 'Slightly Disagree', 4: 'Neutral', 5: 'Slightly Agree', 6: 'Moderately Agree', 7: 'Strongly Agree'}	No
	srf038	Visit 1 srf038 "My clinician listens to how I would like to do things."	Ordinal/Continuous	{1: 'Strongly Disagree', 2: 'Moderately Disagree', 3: 'Slightly Disagree', 4: 'Neutral', 5: 'Slightly Agree', 6: 'Moderately Agree', 7: 'Strongly Agree'}	No
	srf039	Visit 1 srf039 "My clinician tries to understand how I see things before suggesting a new way to do things."	Ordinal/Continuous	{1: 'Strongly Disagree', 2: 'Moderately Disagree', 3: 'Slightly Disagree', 4: 'Neutral', 5: 'Slightly Agree', 6: 'Moderately Agree', 7: 'Strongly Agree'}	No
	autsupx	Visit 1 autsupx "Summary Score"	Ordinal/Continuous	Sum of scores, continuous	No
Brief Evaluation of Medication Influences and Beliefs Scale (BEMIB)	srf061	Visit 1 srf061 "Taking my antipsychotic medication helps prevent getting hospitalized."	Ordinal/Continuous	{1: 'Strongly Disagree', 2: 'Moderately Disagree', 3: 'Slightly Disagree', 4: 'Neutral', 5: 'Slightly Agree', 6: 'Moderately Agree', 7: 'Strongly Agree'}	No
Data provenance:	srf062	Visit 1 srf062 "Side effects from my antipsychotic medication bother me."	Ordinal/Continuous	{1: 'Strongly Disagree', 2: 'Moderately Disagree', 3: 'Slightly Disagree', 4: 'Neutral', 5: 'Slightly Agree', 6: 'Moderately Agree', 7: 'Strongly Agree'}	No
bam01.txt	srf063	Visit 1 srf063 "Taking my antipsychotic medication is difficult to remember every day."	Ordinal/Continuous	{1: 'Strongly Disagree', 2: 'Moderately Disagree', 3: 'Slightly Disagree', 4: 'Neutral', 5: 'Slightly Agree', 6: 'Moderately Agree', 7: 'Strongly Agree'}	No
	srf064	Visit 1 srf064 "I am supported by my family, friends and doctors to take my antipsychotic medication."	Ordinal/Continuous	{1: 'Strongly Disagree', 2: 'Moderately Disagree', 3: 'Slightly Disagree', 4: 'Neutral', 5: 'Slightly Agree', 6: 'Moderately Agree', 7: 'Strongly Agree'}	No
	bemibx	Visit 1 bemibx "Full-Scale 4-Item Mean Total Score"	Ordinal/Continuous	Sum of scores, continuous	No
Study Compliance	completion_likeliness_Extremely	Visit 1 completion_likeliness_Extremely "How likely is it that you will complete the study? Extremely"	Binary	{0.0: 'FALSE', 1.0: 'TRUE'}	Yes	Dummy-coded from categorical variable
Data provenance:	completion_likeliness_Markedly	Visit 1 completion_likeliness_Markedly "How likely is it that you will complete the study? Markedly"	Binary	{0.0: 'FALSE', 1.0: 'TRUE'}	Yes	Dummy-coded from categorical variable
Intend_to_Attend.xlsx	completion_likeliness_Moderately	Visit 1 completion_likeliness_Moderately "How likely is it that you will complete the study? Moderately"	Binary	{0.0: 'FALSE', 1.0: 'TRUE'}	Yes	Dummy-coded from categorical variable
	completion_likeliness_Not at all	Visit 1 completion_likeliness_Not at all "How likely is it that you will complete the study? Not at all"	Binary	{0.0: 'FALSE', 1.0: 'TRUE'}	Yes	Dummy-coded from categorical variable
	completion_likeliness_Slightly	Visit 1 completion_likeliness_Slightly "How likely is it that you will complete the study? Slightly"	Binary	{0.0: 'FALSE', 1.0: 'TRUE'}	Yes	Dummy-coded from categorical variable
	next_assessment_likeliness_Extremely	Visit 1 next_assessment_likeliness_Extremely "How likely is it that you will attend the next assessment? Extremely"	Binary	{0.0: 'FALSE', 1.0: 'TRUE'}	Yes	Dummy-coded from categorical variable
	next_assessment_likeliness_Markedly	Visit 1 next_assessment_likeliness_Markedly "How likely is it that you will attend the next assessment? Markedly"	Binary	{0.0: 'FALSE', 1.0: 'TRUE'}	Yes	Dummy-coded from categorical variable
	next_assessment_likeliness_Moderately	Visit 1 next_assessment_likeliness_Moderately "How likely is it that you will attend the next assessment? Moderately"	Binary	{0.0: 'FALSE', 1.0: 'TRUE'}	Yes	Dummy-coded from categorical variable
	next_assessment_likeliness_Not at all	Visit 1 next_assessment_likeliness_Not at all "How likely is it that you will attend the next assessment? Not at all"	Binary	{0.0: 'FALSE', 1.0: 'TRUE'}	Yes	Dummy-coded from categorical variable
	next_assessment_likeliness_Slightly	Visit 1 next_assessment_likeliness_Slightly "How likely is it that you will attend the next assessment? Slightly"	Binary	{0.0: 'FALSE', 1.0: 'TRUE'}	Yes	Dummy-coded from categorical variable
Services Utilization (quarterly)	surfqa	Visit 1 surfqa "Earned income (competitive employment)"	Binary	{0.0: 'No', 1.0: 'Yes'}	Yes	Removed 3 -> not known
Data provenance:	surfqaa	Visit 1 surfqaa "Dollar amount for earned income"	Ordinal/Continuous	Continuous value	No
surfq01.txt	surfqb	Visit 1 surfqb "Vocational program"		{0.0: 'No', 1.0: 'Yes'}	Yes	Removed 3 -> not known
	surfqba	Visit 1 surfqba "Dollar amount for vocational program"	Ordinal/Continuous	Continuous value	No
	surfqc	Visit 1 surfqc "Social Security Retirement Benefits (SSA)"	Binary	{0.0: 'No', 1.0: 'Yes'}	Yes	Removed 3 -> not known
	surfqca	Visit 1 surfqca "Dollar amount for SSA"	Ordinal/Continuous	Continuous value	No
	surfqd	Visit 1 surfqd "Social Security Disability Income (SSDI)"	Binary	{0.0: 'No', 1.0: 'Yes'}	Yes	Removed 3 -> not known
	surfqda	Visit 1 surfqda "Dollar amount for SSDI"	Ordinal/Continuous	Continuous value	No
	surfqe	Visit 1 surfqe "Supplemental Security Income (SSI)"	Binary	{0.0: 'No', 1.0: 'Yes'}	Yes	Removed 3 -> not known
	surfqea	Visit 1 surfqea "Dollar amount for SSI"	Ordinal/Continuous	Continuous value	No
	surfqh	Visit 1 surfqh "VA Compensation (service connected)"	Binary	{0.0: 'No', 1.0: 'Yes'}	Yes	Removed 3 -> not known
	surfqha	Visit 1 surfqha "Dollar amount for VA Compensation (service-connected)"	Ordinal/Continuous	Continuous value	No
	surfqi	Visit 1 surfqi "VA Pension (non-service connected)"	Binary	{0.0: 'No', 1.0: 'Yes'}	Yes	Removed 3 -> not known
	surfqia	Visit 1 surfqia "Dollar amount for VA Pension (non-service-connected)"	Ordinal/Continuous	Continuous value	No
	surfqk	Visit 1 surfqk "Other social welfare benefits (state or county, e.g., general welfare, AFDC)"	Binary	{0.0: 'No', 1.0: 'Yes'}	Yes	Removed 3 -> not known
	surfqka	Visit 1 surfqka "Dollar amount for other social welfare"	Ordinal/Continuous	Continuous value	No
	surfql	Visit 1 surfql "Unemployment compensation"	Binary	{0.0: 'No', 1.0: 'Yes'}	Yes	Removed 3 -> not known
	surfqla	Visit 1 surfqla "Dollar amount for Unemployment compensation"	Ordinal/Continuous	Continuous value	No
	surfqm	isit 1 surfqm "Retirement, investment, or savings income"	Binary	{0.0: 'No', 1.0: 'Yes'}	Yes	Removed 3 -> not known
	priv1a	Visit 1 priv1a "Private insurance coverage"	Binary	{0.0: 'No', 1.0: 'Yes'}	Yes	Removed 3 -> not known
	publica	Visit 1 publica "Public Insurance: Medicare"	Binary	{0.0: 'No', 1.0: 'Yes'}	Yes	Removed 3 -> not known
	medcaid	Visit 1 medcaid "Medicaid coverage"	Binary	{0.0: 'No', 1.0: 'Yes'}	Yes	Removed 3 -> not known
	surq018	Visit 1 surq018 "Arrest by police last month"	Binary	{2: 'No', 1: 'Yes'}	No
	surq019	Visit 1 surq019 "Other contact with police last month"	Binary	{2: 'No', 1: 'Yes'}	No
	surq020	Visit 1 surq020 "Court contact last month"	Binary	{2: 'No', 1: 'Yes'}	No
	surq021	Visit 1 surq021 "Spent any night in prison last month"	Binary	{2: 'No', 1: 'Yes'}	No
	surq026	Visit 1 surq026 "Public Insurance SCHIP (Federal Healthcare for children, name may vary from by state)"	Binary	{2: 'No', 1: 'Yes'}	Yes	Removed 3 -> not known
	surq027	Visit 1 surq027 "Public Insurance Veterans Health Administration"	Binary	{2: 'No', 1: 'Yes'}	Yes	Removed 3 -> not known
	instype	Visit 1 instype "Type of Insurance"	Ordinal/Continuous	{1: 'Private', 2: 'Public', 3:'Uninsured'}	No
	arrest	Visit 1 arrest "If you had any contacts with the police in the past month, how many resulted in your being picked up or arrested for any criminal activity in the past month"	Ordinal/Continuous	Continuous value	No
	police	Visit 1 police "How many times in the past month have you had contact with police other than arrests (e.g., loitering)?"	Ordinal/Continuous	Continuous value	No
	court	Visit 1 court "How many times in the past month did you go to court? (Include only court appearances for offenses listed above)."	Ordinal/Continuous	Continuous value	No
	nitejail	Visit 1 nitejail "How many nights in the past month did you spend in jail?"	Ordinal/Continuous	Continuous value	No
	parole	Visit 1 parole "Are you currently on probation or parole?"	Binary	{0.0: 'No', 1.0: 'Yes'}	No
	officer	Visit 1 officer "How many times in the past month did you see your probation or parole officer?"	Ordinal/Continuous	Continuous value	No
	timeoff	Visit 1 timeoff "When you see your probation or parole officer, how much time do you usually spend with him or her?"	Ordinal/Continuous	Continuous value	No
	surq011	Visit 1 surq011 "Is there a person or organization that helps you manage your money?"	Binary	{2: 'No', 1: 'Yes'}	No
	medcaid_0.0	Visit 1 medcaid_0.0 "Medicaid: Traditional Medicaid"	Binary	{0.0: 'FALSE', 1.0: 'TRUE'}	Yes	Dummy-coded from categorical variable
	medcaid_2.0	Visit 1 medcaid_2.0 "Medicaid: Medicaid managed care"	Binary	{0.0: 'FALSE', 1.0: 'TRUE'}	Yes	Dummy-coded from categorical variable
	medcaid_3.0	Visit 1 medcaid_3.0 "Medicaid: All medical care"	Binary	{0.0: 'FALSE', 1.0: 'TRUE'}	Yes	Dummy-coded from categorical variable
	medcaid_4.0	Visit 1 medcaid_4.0 "Medicaid: Behavioral health only"	Binary	{0.0: 'FALSE', 1.0: 'TRUE'}	Yes	Dummy-coded from categorical variable
Services Utilization (monthly)	inpat1a	Visit 1 inpat1a "If yes, check all that apply: Inpatient care"	Binary	{0.0: 'No', 1.0: 'Yes'}	No
Data provenance:	inpat1b	Visit 1 inpat1b "If yes, check all that apply: Surgical problem"	Binary	{0.0: 'No', 1.0: 'Yes'}	No
surfm01.txt	inpat1c	Visit 1 inpat1c "If yes, check all that apply: Psychiatric problem"	Binary	{0.0: 'No', 1.0: 'Yes'}	No
	inpat1d	Visit 1 inpat1d "If yes, check all that apply: Substance abuse problem"	Binary	{0.0: 'No', 1.0: 'Yes'}	No
	surfm31	Visit 1 surfm31 "Total Number of Nights in Past Month"	Ordinal/Continuous	Continuous value	No
	night2	Visit 1 night2 "Number of Nights in Nursing home"	Ordinal/Continuous	Continuous value	No
	surfm41	Visit 1 surfm41 "In the past month did you spend any nights in a structured residence for any reason (physical or emotional)?"	Binary	{0.0: 'No', 1.0: 'Yes'}	No
	night3	Visit 1 night2 "Number of Nights in structured residence"	Ordinal/Continuous	Continuous value	No
	srfa5a1	Visit 1 srfa5a1 "Services. Commnity Mental Health Clinic Services"	Binary	{0.0: 'No', 1.0: 'Yes'}	No
	srfa5a2	Visit 1 srfa5a2 "Number of visits"	Ordinal/Continuous	Continuous value	No
	srfa5a3	Visit 1 srfa5a3 "average minutes/visit"	Ordinal/Continuous	Continuous value	No
	srfa5c1	Visit 1 srfa5c1 "Services. Family Service or Guardian Agency"	Binary	{0.0: 'No', 1.0: 'Yes'}	No
	srfa5c2	Visit 1 srfa5c2 "number of visits"	Ordinal/Continuous	Continuous value	No
	srfa5c3	Visit 1 srfa5c3 "average minutes/visit"	Ordinal/Continuous	Continuous value	No
	srfa5d1	Visit 1 srfa5d1 "services. Private Mental Health Professional"	Binary	{0.0: 'No', 1.0: 'Yes'}	No
	srfa5d2	Visit 1 srfa5d2 "number of visits"	Ordinal/Continuous	Continuous value	No
	srfa5d3	Visit 1 srfa5d3 "average minutes/visit"	Ordinal/Continuous	Continuous value	No
	srfa5e1	Visit 1 srfa5e1 "services. Alcohol or Drug Counseling"	Binary	{0.0: 'No', 1.0: 'Yes'}	No
	srfa5e2	Visit 1 srfa5e2 "number of visits"	Ordinal/Continuous	Continuous value	No
	srfa5e3	Visit 1 srfa5e3 "average minutes/visit"	Ordinal/Continuous	Continuous value	No
	srfa5f1	Visit 1 srfa5f1 "services. Self-Help Group"	Binary	{0.0: 'No', 1.0: 'Yes'}	No
	srfa5f2	Visit 1 srfa5f2 "number of visits"	Ordinal/Continuous	Continuous value	No
	srfa5f3	Visit 1 srfa5f3 "average minutes/visit"	Ordinal/Continuous	Continuous value	No
	srfa5g1	Visit 1 srfa5g1 "Services. Day Hospital/Day Treatment Center"	Binary	{0.0: 'No', 1.0: 'Yes'}	No
	srfa5g2	Visit 1 srfa5g2 "number of visits"	Ordinal/Continuous	Continuous value	No
	srfa5g3	Visit 1 srfa5g3 "average minutes/visit"	Ordinal/Continuous	Continuous value	No
	srfa5h1	Visit 1 srfa5h1 "services. VA Clinic"	Binary	{0.0: 'No', 1.0: 'Yes'}	No
	srfa5j1	Visit 1 srfa5j1 "services. Psychosocial Rehabilitation Program"	Binary	{0.0: 'No', 1.0: 'Yes'}	No
	srfa5j2	Visit 1 srfa5j2 "number of visits"	Ordinal/Continuous	Continuous value	No
	srfa5j3	Visit 1 srfa5j3 "average minutes/visit"	Ordinal/Continuous	Continuous value	No
	srfa5k1	Visit 1 srfa5k1 "services. Supportive employment"	Binary	{0.0: 'No', 1.0: 'Yes'}	No
	srfa5k2	Visit 1 srfa5k2 "number of visits"	Ordinal/Continuous	Continuous value	No
	srfa5k3	Visit 1 srfa5k3 "average minutes/visit"	Ordinal/Continuous	Continuous value	No
	srfa5l1	Visit 1 srfa5l1 "services. Case Management/PACT"	Binary	{0.0: 'No', 1.0: 'Yes'}	No
	srfa5l2	Visit 1 srfa5l2 "number of visits"	Ordinal/Continuous	Continuous value	No
	srfa5l3	Visit 1 srfa5l3 "average minutes/visit"	Ordinal/Continuous	Continuous value	No
	srfa5o1	Visit 1 srfa5o1 "Services"	Binary	{0.0: 'No', 1.0: 'Yes'}	No
	srfa5o2	Visit 1 srfa5o2 "number of visits"	Ordinal/Continuous	Continuous value	No
	srfa5o3	Visit 1 srfa5o3 "average minutes/visit"	Ordinal/Continuous	Continuous value	No
	srfa6a	Visit 1 srfa6a "PrivateMedicalDoctor number of visits"	Ordinal/Continuous	Continuous value	No
	srfa6b	Visit 1 srfa6b "Private Health Care Practitioner (Non-M.D.) number of visits"	Ordinal/Continuous	Continuous value	No
	srfa6c	Visit 1 srfa6c "OutpatientClinic number of visits"	Ordinal/Continuous	Continuous value	No
	srfa6d	Visit 1 srfa6d "Day surgery number of visits"	Ordinal/Continuous	Continuous value	No
	srfa6e	Visit 1 srfa6e "Community Health Center number of visits"	Ordinal/Continuous	Continuous value	No
	srfa6f	Visit 1 srfa6f "Other number of visits"	Ordinal/Continuous	Continuous value	No
	srfa6g	Visit 1 srfa6g "Emergency Room (Medical) number of visits"	Ordinal/Continuous	Continuous value	No
	srfa6h	Visit 1 srfa6h "Emergency Room (Psychiatric) number of visits"	Ordinal/Continuous	Continuous value	No
	srf1	Visit 1 srf1 "Medical problem: number of nights"	Ordinal/Continuous	Continuous value	No
	srf2	Visit 1 srf2 "Surgical problem: Number of nights"	Ordinal/Continuous	Continuous value	No
	srf3	Visit 1 srf3 "Psychiatric problem: Number of nights"	Ordinal/Continuous	Continuous value	No
	srf4	Visit 1 srf4 "Substance abuse problem: Number of nights"	Ordinal/Continuous	Continuous value	No
	surm007	Visit 1 surm007 "Emergency Room (past 30 days), Medical reason"	Binary	{0.0: 'No', 1.0: 'Yes'}	No
	surm007b	Visit 1 surm007b "Emergency Room (past 30 days), Medical reason; average duration, minutes"	Ordinal/Continuous	Continuous value	No
	surm008	Visit 1 surm008 "Emergency Room (Psychiatric/Substance Use Reason)"	Binary	{0.0: 'No', 1.0: 'Yes'}	No
	surm008b	Visit 1 surm008b "Emergency Room (Psychiatric/Substance Use Reason), average duration, minutes"	Ordinal/Continuous	Continuous value	No
	surm011	Visit 1 surm011 "Are you full-time or Part-time worker"	Binary	{0.0: 'No', 1.0: 'Yes'}	No
	surm013	Visit 1 surm013 "How many days per week are you scheduled to go to classes"	Ordinal/Continuous	Continuous value	No
	dworked	Visit 1 dworked "How many days in the past month have you actually worked for pay?"	Ordinal/Continuous	Continuous value	No
	hworked	Visit 1 hworked "About how many hours a week do/did you usually work?"	Ordinal/Continuous	Continuous value	No
	earnweek	Visit 1 earnweek "About how much did you earn per week? (round to dollars, no cents)"	Ordinal/Continuous	Continuous value	No
	surfq2	Visit 1 surfq2 "In addition to the above earnings, during the past month, have you done any casual employment or day jobs, such as yard work or babysitting over a few days for which you got paid?"""	Binary	{0.0: 'No', 1.0: 'Yes'}	No
	surfq3	Visit 1 surfq3 "During the past month, have you done any kind of volunteer work (such as working at a hospital or a school)?"	Binary	{0.0: 'No', 1.0: 'Yes'}	No
	surfq3a	Visit 1 surfq3a "About how many days did you do volunteer work?"	Ordinal/Continuous	Continuous value	No
	surfq3b	Visit 1 surfq3b "On a day that you did volunteer work, about how many hours per day did you do volunteer work?"	Ordinal/Continuous	Continuous value	No
	surm019	Visit 1 surm019 "During the last 30 days, have you been looking for work"	Binary	{0.0: 'No', 1.0: 'Yes'}	No
	surm041	Visit 1 surm041 "In the past 30 days, how many visits did you attend at these programs for an emotionalor psychiatric problem, or for an alcohol or drug problem? Psychiatrist"	Ordinal/Continuous	Continuous value	No
	surm041a	Visit 1 surm041a "Psychiatrist. Number of outpatient visits of this type"	Ordinal/Continuous	Continuous value	No
	surm041b	Visit 1 surm041b "Psychiatrist. Average duration of this type of visit, minutes"	Ordinal/Continuous	Continuous value	No
	surm042	Visit 1 surm042 "In the past 30 days, how many visits did you attend at these programs for an emotionalor psychiatric problem, or for an alcohol or drug problem? Nurse Practitioner"	Ordinal/Continuous	Continuous value	No
	surm042a	Visit 1 surm042a "Nurse Practitioner. Number of outpatient visits of this type"	Ordinal/Continuous	Continuous value	No
	surm042b	Visit 1 surm042b "Nurse Practitioner. Average duration of this type of visit, minutes"	Ordinal/Continuous	Continuous value	No
	surm044c	Visit 1 surm044c "get a job in the community or furthering your education. How many visits were in community (non-clinic) settings?"	Ordinal/Continuous	Continuous value	No
	surm045	Visit 1 surm045 "Has your family met with a mental health provider to help them understand and address your situation?"	Binary	{0.0: 'No', 1.0: 'Yes'}	No
	outpprof	Visit 1 outpprof "Outpatient Mental Health treatment: Professional treatment: Number of visits"	Ordinal/Continuous	Continuous value	No
	surm045b	Visit 1 surm045b "mental health provider. Average duration of this type of visit, minutes"	Ordinal/Continuous	Continuous value	No
	surm046	Visit 1 surm046 "Have you had individual sessions with a mental health provider that help you work on your goals and look positively towards the future?"	Binary	{0.0: 'No', 1.0: 'Yes'}	No
	surm046a	Visit 1 surm046a "individual sessions with a mental health provider. Number of outpatient visits of this type"	Ordinal/Continuous	Continuous value	No
	surm046b	Visit 1 surm046b "individual sessions with a mental health provider. Average duration of this type of visit, minutes"	Ordinal/Continuous	Continuous value	No
	surm048c	Visit 1 surm048c "Case Management. How many visits were in community (non-clinic) settings?"	Ordinal/Continuous	Continuous value	No
	surm049	Visit 1 surm049 "Peer support/counseling dont include Alcoholics Anonymous(AA) or Narcotics Anonymous (NA)"	Binary	{0.0: 'No', 1.0: 'Yes'}	No
	surm049a	Visit 1 surm049a "Peer Support. Number of outpatient visits of this type"	Ordinal/Continuous	Continuous value	No
	surm049b	Visit 1 surm049b "Peer Support. Average duration of this type of visit, minutes"	Ordinal/Continuous	Continuous value	No
	surm052	Visit 1 surm052 "Club House"	Binary	{0.0: 'No', 1.0: 'Yes'}	No
	surm052a	Visit 1 surm052a "Club House. Number of days you visited a club house"	Ordinal/Continuous	Continuous value	No
	surm059	Visit 1 surm059 "In the past 30 days, how many visits did you attend at these clinics for medical problems? Private Medical Doctor"	Ordinal/Continuous	Continuous value	No
	surm060	Visit 1 surm060 "In the past 30 days, how many visits did you attend at these clinics for medical problems? Private Health Care Practitioner (Non-M.D.)"	Ordinal/Continuous	Continuous value	No
	surm061	Visit 1 surm061 "In the past 30 days, how many visits did you attend at these clinics for medical problems? Outpatient Clinic"	Ordinal/Continuous	Continuous value	No
	surm062	Visit 1 surm062 "In the past 30 days, how many visits did you attend at these clinics for medical problems? Day/Outpatient Surgery"	Ordinal/Continuous	Continuous value	No
	surm063	Visit 1 surm063 "In the past 30 days, how many visits did you attend at these clinics for medical problems? Community Health Center"	Ordinal/Continuous	Continuous value	No
	surm064	Visit 1 surm064 "In the past 30 days, how many visits did you attend at these clinics for medical problems? Other"	Ordinal/Continuous	Continuous value	No
	surm065	Visit 1 surm065 WIn the past 30 days, how many visits did you attend at any other types of clinics or medical facilities not previously listed for medical problems?"	Ordinal/Continuous	Continuous value	No
	surm071	Visit 1 surm071 "INPATIENT CARE. Since our last assessment. Psychiatric program"	Binary	{0.0: 'No', 1.0: 'Yes'}	No
	surm071a	Visit 1 surm071a "INPATIENT CARE. Since our last assessment. Psychiatric program. Total Number of ADDITIONAL nights"	Ordinal/Continuous	Continuous value	No
	surm072	Visit 1 surm072 "INPATIENT CARE. Since our last assessment. Medical Surgical program"	Binary	{0.0: 'No', 1.0: 'Yes'}	No
	surm072a	Visit 1 surm072a "INPATIENT CARE. Since our last assessment. Medical Surgical program. Total Number of ADDITIONAL nights"	Ordinal/Continuous	Continuous value	No
	surm073	Visit 1 surm073 "INPATIENT CARE. Since our last assessment. Emergency Room Psychiatric/Substance use Reason"	Binary	{0.0: 'No', 1.0: 'Yes'}	No
	surm073a	Visit 1 surm073a "INPATIENT CARE. Since our last assessment. Emergency Room Psychiatric/Substance use Reason Total Number of ADDITIONAL visits"	Ordinal/Continuous	Continuous value	No
	surm074	Visit 1 surm074 "INPATIENT CARE. Since our last assessment. Emergency Room Medical/Surgical Reason"	Binary	{0.0: 'No', 1.0: 'Yes'}	No
	surm074a	Visit 1 surm074a "INPATIENT CARE. Since our last assessment. Emergency Room Medical/Surgical Reason Total Number of ADDITIONAL visits"	Ordinal/Continuous	Continuous value	No
	wrkfrpay	Visit 1 wrkfrpay "Work for Pay?"	Binary	{0.0: 'No', 1.0: 'Yes'}	No
	surfq2a	Visit 1 surfq2a "About how much did you earn doing day jobs in the past month? (round to dollars, no cents)"	Ordinal/Continuous	Continuous value	No
	surm009_1.0	Visit 1 surm009_1.0 "Who do you live with? Where do you usually sleep at night? Alone"	Binary	{0.0: 'No', 1.0: 'Yes'}	Yes	Dummy-coded from categorical variable
	surm009_2.0	Visit 1 surm009_2.0 "Who do you live with? Where do you usually sleep at night? Supported living arrangement"	Binary	{0.0: 'No', 1.0: 'Yes'}	Yes	Dummy-coded from categorical variable
	surm009_3.0	Visit 1 surm009_3.0 "Who do you live with? Where do you usually sleep at night? Structured environment"	Binary	{0.0: 'No', 1.0: 'Yes'}	Yes	Dummy-coded from categorical variable
	surm009_4.0	Visit 1 surm009_4.0 "Who do you live with? Where do you usually sleep at night? Family of origin"	Binary	{0.0: 'No', 1.0: 'Yes'}	Yes	Dummy-coded from categorical variable
	surm009_5.0	Visit 1 surm009_5.0 "Who do you live with? Where do you usually sleep at night? Family of orientation"	Binary	{0.0: 'No', 1.0: 'Yes'}	Yes	Dummy-coded from categorical variable
	surm009_6.0	Visit 1 surm009_6.0 "Who do you live with? Where do you usually sleep at night? Homeless shelter"	Binary	{0.0: 'No', 1.0: 'Yes'}	Yes	Dummy-coded from categorical variable
	surm009_7.0	Visit 1 surm009_7.0 "Who do you live with? Where do you usually sleep at night? Other"	Binary	{0.0: 'No', 1.0: 'Yes'}	Yes	Dummy-coded from categorical variable
	surm012_1.0	Visit 1 surm012_1.0 "What is the type of school or classes you are attending? High school - include both for HS diploma and GED"	Binary	{0.0: 'No', 1.0: 'Yes'}	Yes	Dummy-coded from categorical variable
	surm012_2.0	Visit 1 surm012_2.0 "What is the type of school or classes you are attending? College or University - that offers Bachelors or advanced degree"	Binary	{0.0: 'No', 1.0: 'Yes'}	Yes	Dummy-coded from categorical variable
	surm012_3.0	Visit 1 surm012_3.0 "What is the type of school or classes you are attending? Community College - that offers Associate degree"	Binary	{0.0: 'No', 1.0: 'Yes'}	Yes	Dummy-coded from categorical variable
	surm012_4.0	Visit 1 surm012_4.0 "What is the type of school or classes you are attending? Vocational or Technical School - that offers Certificates such as culinary arts, automotive, electrical, plumbing, computer, IT (Information Technology), cosmetology"	Binary	{0.0: 'No', 1.0: 'Yes'}	Yes	Dummy-coded from categorical variable
	surm012_5.0	Visit 1 surm012_5.0 "What is the type of school or classes you are attending? Other"	Binary	{0.0: 'No', 1.0: 'Yes'}	Yes	Dummy-coded from categorical variable
	surm043_0.0	Visit 1 surm043_0.0 "Were you asked to record your symptoms and side effects before you met with your psychiatrist or nurse practitioner? Yes"	Binary	{0.0: 'No', 1.0: 'Yes'}	Yes	Dummy-coded from categorical variable
	surm043_1.0	Visit 1 surm043_1.0 "Were you asked to record your symptoms and side effects before you met with your psychiatrist or nurse practitioner? No"	Binary	{0.0: 'No', 1.0: 'Yes'}	Yes	Dummy-coded from categorical variable
	surm043_2.0	Visit 1 surm043_2.0 "Were you asked to record your symptoms and side effects before you met with your psychiatrist or nurse practitioner? I don’t know"	Binary	{0.0: 'No', 1.0: 'Yes'}	Yes	Dummy-coded from categorical variable
	surm043_3.0	Visit 1 surm043_3.0 "Were you asked to record your symptoms and side effects before you met with your psychiatrist or nurse practitioner? Not prescribed any psychiatric medication"	Binary	{0.0: 'No', 1.0: 'Yes'}	Yes	Dummy-coded from categorical variable
Self-rated globals	srf072	Visit 1 srf072 "Current emotional health"	Ordinal/Continuous	1 to 100, 1 meaning worst and 100 beaning perfect	No
Data provenance:	srf073	Visit 1 srf073 "Feelings about life as a whole"	Ordinal/Continuous	2 to 100, 1 meaning worst and 100 beaning perfect	No
mhrm01.txt
Neurocognitive assessment (BACS)	bacs_dstotalscore	Visit 1 bacs_dstotalscore "Total score for Digit Sequencing"	Ordinal/Continuous	Continuous value	No
Data provenance:	bacs_sc_total	Visit 1 bacs_sc_total "Total score for Symbol Coding"	Ordinal/Continuous	Continuous value	No
bac01.txt	bacs_tl_total	Visit 1 bacs_tl_total "Total score for Tower of London"	Ordinal/Continuous	Continuous value	No
	bacs_vmttot	Visit 1 bacs_vmttot "Total score for Verbal Memory (sum of Trials 1-5)"	Ordinal/Continuous	Continuous value	No
	bacs_fltot	Visit 1 bacs_fltot "Total score for Fluency (sum of Animal Naming, Letter F, and Letter S)"	Ordinal/Continuous	Continuous value	No
	bacvm1	Visit 1 bacvm1 "Score for Verbal Memory Trial 1"	Ordinal/Continuous	Continuous value	No
	bacvm2	Visit 1 bacvm2 "Score for Verbal Memory Trial 2"	Ordinal/Continuous	Continuous value	No
	bacvm3	Visit 1 bacvm3 "Score for Verbal Memory Trial 3"	Ordinal/Continuous	Continuous value	No
	bacvm4	Visit 1 bacvm4 "Score for Verbal Memory Trial 4"	Ordinal/Continuous	Continuous value	No
	bacvm5	Visit 1 bacvm5 "Score for Verbal Memory Trial 5"	Ordinal/Continuous	Continuous value	No
	bactmts	Visit 1 bactmts "Total score for Token Motor"	Ordinal/Continuous	Continuous value	No
	bacflua	Visit 1 bacflua "Score for Fluency: Animal Naming"	Ordinal/Continuous	Continuous value	No
	bacfluf	Visit 1 bacfluf "Score for Fluency: Letter F"	Ordinal/Continuous	Continuous value	No
	bacflus	Visit 1 bacflus "Score for Fluency: Letter S"	Ordinal/Continuous	Continuous value	No
Neurocognitive assessment (BACS)	aims_facial_score_date1	Visit 1 aims_facial_score_date1 "Facial and Oral Movements assessment score, including muscles of facial expression, lips, perioral area, jaw, and tongue (AIMS1)"	Ordinal/Continuous	{1: 'None', 2: 'Minimal (may be extreme normal)', 3: 'Mild', 4: 'Moderate', 5: 'Severe'}	No
Data provenance:	aims_extrem_score_date1	Visit 1 aims_extrem_score_date1 "Extremity Movements assessment score for upper body including arms, wrists, hands, fingers (AIMS2)"	Ordinal/Continuous	{1: 'None', 2: 'Minimal (may be extreme normal)', 3: 'Mild', 4: 'Moderate', 5: 'Severe'}	No
bac01.txt	aims_trunk_score_date1	Visit 1 aims_trunk_score_date1 "Trunk Movements assessment score including neck, shoulders, hips (AIMS3)"	Ordinal/Continuous	{1: 'None', 2: 'Minimal (may be extreme normal)', 3: 'Mild', 4: 'Moderate', 5: 'Severe'}	No
	aims_global8_date1	Visit 1 aims_global8_date1 "Global Judgment of Abnormal Involuntary Movements, assessing overall severity (AIMSEV)"	Ordinal/Continuous	{1: 'None', 2: 'Minimal (may be extreme normal)', 3: 'Mild', 4: 'Moderate', 5: 'Severe'}	No
	eps1	Visit 1 eps1 "GAIT assessment score for motor side effects, evaluating posture and arm swing while walking (EPS1)"	Ordinal/Continuous	{1: 'Normal', 2: 'Diminution in swing while the patient is walking', 3: 'Marked diminution in swing with obvious rigidity in the arm', 4: 'Stiff gait with arms held rigidly before the abdomen', 5: 'Stopped shuffling gait with propulsion and retropulsion'}	No
	eps2	Visit 1 eps2 "Arm Dropping assessment score for motor side effects, evaluating the speed and rebound of arm movement (EPS2)"	Ordinal/Continuous	{1: 'Normal, free fall with loud slap and rebound', 2: 'Fall slowed slightly with less audible contact and little rebound', 3: 'Fall slowed, no rebound', 4: 'Marked slowing, no slap at all', 5: 'Arms fall as though against resistance; as though through glue'}	No
	eps3	Visit 1 eps3 "Tremor assessment score for motor side effects, observing for tremors in hands, arms, or body (EPS3)"	Ordinal/Continuous	{1: 'Normal', 2: 'Mild finger tremor, obvious to sight and touch', 3: 'Tremor of hand or arm occurring spasmodically', 4: 'Persistent tremor of one or more limbs', 5: 'Whole body tremor'}	No
	eps4	Visit 1 eps4 "Akinesia assessment score for motor side effects, evaluating slowness or poverty of movement (EPS4)"	Ordinal/Continuous	{1: 'No decrease in movement reported or observed', 2: 'Mild slowness which gives movements a deliberate character; apathetic spontaneous speech decreased', 3: 'Moderate poverty of movements; little or no gestures; little or no spontaneous speech', 4: 'Marked difficulty initiating movement or speech; arrests of ongoing movement', 5: 'Extreme; moves with great effort or frozen; mute'}	No
	eps5	Visit 1 eps5 "Akathisia assessment score for motor side effects, evaluating restlessness or difficulty sitting still (EPS5)"	Ordinal/Continuous	{1: 'No restlessness reported or observed', 2: 'Mild restlessness observed, e.g., occasional jiggling of the foot occurs when patient is seated', 3: 'Moderate restlessness observed, e.g., on several occasions, jiggles foot, crosses and uncrosses legs or twists a part of the body', 4: 'Restlessness is frequently observed, e.g., the foot or legs moving most of the time', 5: 'Restlessness persistent…	No
	epsglob	Visit 1 epsglob "Partial EPS Global score summarizing the overall assessment of motor side effects (EPSGLOB)"	Ordinal/Continuous	Sum of scores, continuous	No
	epsmean	Visit 1 epsmean "Mean Total Score for EPS items, averaging scores from Items 1-4 (EPSMEAN)"	Ordinal/Continuous	Sum of scores, continuous	No
Mental health recovery measure (MHRM)	srf019	Visit 1 srf019 "Even though there are hard days, things are improving for me"	Ordinal/Continuous	{1: 'Strongly Disagree', 2: 'Moderately Disagree', 3: 'Slightly Disagree', 4: 'Neutral', 5: 'Slightly Agree', 6: 'Moderately Agree', 7: 'Strongly Agree'}	No
Data provenance:	srf020	Visit 1 srf020 "I believe in myself"	Ordinal/Continuous	{1: 'Strongly Disagree', 2: 'Moderately Disagree', 3: 'Slightly Disagree', 4: 'Neutral', 5: 'Slightly Agree', 6: 'Moderately Agree', 7: 'Strongly Agree'}	No
mhrm01.txt	srf021	Visit 1 srf021 "I have control over my mental health problems"	Ordinal/Continuous	{1: 'Strongly Disagree', 2: 'Moderately Disagree', 3: 'Slightly Disagree', 4: 'Neutral', 5: 'Slightly Agree', 6: 'Moderately Agree', 7: 'Strongly Agree'}	No
	srf022	Visit 1 srf022 "I am in control of my life"	Ordinal/Continuous	{1: 'Strongly Disagree', 2: 'Moderately Disagree', 3: 'Slightly Disagree', 4: 'Neutral', 5: 'Slightly Agree', 6: 'Moderately Agree', 7: 'Strongly Agree'}	No
	srf023	Visit 1 srf023 "I socialize and make friends"	Ordinal/Continuous	{1: 'Strongly Disagree', 2: 'Moderately Disagree', 3: 'Slightly Disagree', 4: 'Neutral', 5: 'Slightly Agree', 6: 'Moderately Agree', 7: 'Strongly Agree'}	No
	srf024	Visit 1 srf024 "Even though I may still have problems, I value myself as a person of worth."	Ordinal/Continuous	{1: 'Strongly Disagree', 2: 'Moderately Disagree', 3: 'Slightly Disagree', 4: 'Neutral', 5: 'Slightly Agree', 6: 'Moderately Agree', 7: 'Strongly Agree'}	No
	srf025	Visit 1 srf025 "I understand myself and have a good sense of who I am"	Ordinal/Continuous	{1: 'Strongly Disagree', 2: 'Moderately Disagree', 3: 'Slightly Disagree', 4: 'Neutral', 5: 'Slightly Agree', 6: 'Moderately Agree', 7: 'Strongly Agree'}	No
	srf026	Visit 1 srf026 "My life is pretty normal"	Ordinal/Continuous	{1: 'Strongly Disagree', 2: 'Moderately Disagree', 3: 'Slightly Disagree', 4: 'Neutral', 5: 'Slightly Agree', 6: 'Moderately Agree', 7: 'Strongly Agree'}	No
	srf027	Visit 1 srf027 "I feel at peace with myself"	Ordinal/Continuous	{1: 'Strongly Disagree', 2: 'Moderately Disagree', 3: 'Slightly Disagree', 4: 'Neutral', 5: 'Slightly Agree', 6: 'Moderately Agree', 7: 'Strongly Agree'}	No
	srf028	Visit 1 srf028 "I maintain a positive attitude for weeks at a time"	Ordinal/Continuous	{1: 'Strongly Disagree', 2: 'Moderately Disagree', 3: 'Slightly Disagree', 4: 'Neutral', 5: 'Slightly Agree', 6: 'Moderately Agree', 7: 'Strongly Agree'}	No
	srf029	Visit 1 srf029 "My quality of life will get better in the future"	Ordinal/Continuous	{1: 'Strongly Disagree', 2: 'Moderately Disagree', 3: 'Slightly Disagree', 4: 'Neutral', 5: 'Slightly Agree', 6: 'Moderately Agree', 7: 'Strongly Agree'}	No
	srf030	Visit 1 srf030 "Every day that I get up, I do something productive"	Ordinal/Continuous	{1: 'Strongly Disagree', 2: 'Moderately Disagree', 3: 'Slightly Disagree', 4: 'Neutral', 5: 'Slightly Agree', 6: 'Moderately Agree', 7: 'Strongly Agree'}	No
	srf031	Visit 1 srf031 "I am making progress towards my goals"	Ordinal/Continuous	{1: 'Strongly Disagree', 2: 'Moderately Disagree', 3: 'Slightly Disagree', 4: 'Neutral', 5: 'Slightly Agree', 6: 'Moderately Agree', 7: 'Strongly Agree'}	No
	srf032	Visit 1 srf032 "I engage in work or other activities that enrich myself and the world around me"	Ordinal/Continuous	{1: 'Strongly Disagree', 2: 'Moderately Disagree', 3: 'Slightly Disagree', 4: 'Neutral', 5: 'Slightly Agree', 6: 'Moderately Agree', 7: 'Strongly Agree'}	No
	srf033	Visit 1 srf033 "I cope effectively with stigma associated with having a mental health problem"	Ordinal/Continuous	{1: 'Strongly Disagree', 2: 'Moderately Disagree', 3: 'Slightly Disagree', 4: 'Neutral', 5: 'Slightly Agree', 6: 'Moderately Agree', 7: 'Strongly Agree'}	No
Oral Antipsychotic Medication Adherence Review (ADH)	nbrmeds	Visit 1 nbrmeds "Number of oral antipsychotic medications currently prescribed"	Ordinal/Continuous	Continuous value	No
Data provenance:	nbrpill1	Visit 1 nbrpill1 "How many pills of the first antipsychotic medication did the doctor tell you to take each day."	Ordinal/Continuous	Continuous value	No
adh01.txt	daysnot1	Visit 1 daysnot1 "Over the past month, on how many days did you NOT TAKE your first antipsychotic medication."	Ordinal/Continuous	Continuous value	No
	daysles1	Visit 1 daysles1 "Over the past month, on how many days did you TAKE LESS THAN the prescribed number of pills of your first antipsychotic medication."	Ordinal/Continuous	Continuous value	No
	nbrpill2	Visit 1 nbrpill2 "How many pills of the second antipsychotic medication did the doctor tell you to take each day."	Ordinal/Continuous	Continuous value	No
	daysnot2	Visit 1 daysnot2 "Over the past month, on how many days did you NOT TAKE your second antipsychotic medication."	Ordinal/Continuous	Continuous value	No
	daysles2	Visit 1 daysles2 "Over the past month, on how many days did you TAKE LESS THAN the prescribed number of pills of your second antipsychotic medication."	Ordinal/Continuous	Continuous value	No
	nbrpilex	Visit 1 nbrpilex "Number of extra (non-prescribed) pills taken."	Ordinal/Continuous	Continuous value	No
	nbrpilms	Visit 1 nbrpilms "Number of missed pills."	Ordinal/Continuous	Continuous value	No
	nbrpilratio	Visit 1 nbrpilratio "Ratio of missed to taken pills."	Ordinal/Continuous	Continuous value	No
FAGERSTROM Smoking Instrument	ftnd_7	Visit 1 ftnd_7 "Do you currently smoke any cigarettes?"	Binary	{0.0: 'No', 1.0: 'Yes'}	No
Data provenance:	q01_first_cig	Visit 1 q01_first_cig "How soon after you wake up do you smoke your first cigarette?"	Ordinal/Continuous	{1: 'Within 5 minutes', 2: '6-30 minutes', 3: '31-60 minutes', 4: 'After 60 minutes'}	No
fagerstrom01.txt	q02_forbidden	Visit 1 q02_forbidden "Do you find it difficult to refrain from smoking in places where it is forbidden?"	Binary	{0.0: 'No', 1.0: 'Yes'}	No
	q03_give_up	Visit 1 q03_give_up "Which of all the cigarettes you smoke in a day is the most satisfying?"	Ordinal/Continuous	{1: 'The first one in the morning', 2: 'Any other'}	No
	q04_per_day	Visit 1 q04_per_day "How many cigarettes do you smoke a day?"	Ordinal/Continuous	Continuous value	No
	q05_frequency	Visit 1 q05_frequency "Do you smoke more in the morning than during the rest of the day?"	Binary	{0.0: 'No', 1.0: 'Yes'}	No
	q06_ill	Visit 1 q06_ill "Do you smoke if you are so ill that you are in bed most of the day?"	Binary	{0.0: 'No', 1.0: 'Yes'}	No
	ftnd_score_total	Visit 1 ftnd_score_total "Total score for the Fagerstrom Nicotine Dependence Test."	Ordinal/Continuous	Sum of scores, continuous	No
	mhx052	Visit 1 mhx052 "Does the client currently use chewing tobacco?"	Binary	{0.0: 'No', 1.0: 'Yes'}	No
	mhx053	Visit 1 mhx053 "How soon after you wake up do you place your first dip of chewing tobacco?"	Ordinal/Continuous	{1: 'Within 5 minutes', 2: '6-30 minutes', 3: '31-60 minutes', 4: 'After 60 minutes'}	No
	mhx054	Visit 1 mhx054 "How often do you intentionally swallow tobacco juice?"	Ordinal/Continuous	{1: 'Always', 2: 'Sometimes', 3: 'Never'}	No
	mhx055	Visit 1 mhx055 "Which chew would you hate to give up most?"	Ordinal/Continuous	{1: 'The first one in the morning', 2: 'Any other'}	No
	mhx056	Visit 1 mhx056 "How many cans/pouches per week of chewing tobacco do you use?"	Ordinal/Continuous	{1: 'More than 3', 2: '2-3', 3: '1'}	No
	mhx057	Visit 1 mhx057 "Do you chew more frequently during the first hours after awakening than during the rest of the day?"	Binary	{0.0: 'No', 1.0: 'Yes'}	No
	mhx058	Visit 1 mhx058 "Do you chew if you are so ill that you are in bed most of the day?"	Binary	{0.0: 'No', 1.0: 'Yes'}	No
	chwscore	Visit 1 chwscore "Total score for the chewing tobacco section of the Fagerstrom questionnaire."	Ordinal/Continuous	Sum of scores, continuous	No
Recovery Outcomes Assessment (FAMRECOV)	roa005	Visit 1 roa005: Number of Scheduled Work Hours Per Week	Ordinal/Continuous	{1: "40 or more hours a week", 2: "30-39 hours per week", 3: "20-29 hours per week", 4: "10-19 hours per week", 5: "Less than 10 hours per week and/or casual labor"}	Yes	Removed 99 -> Not known
Data provenance:	roa006	Visit 1 roa006: Rate Actual Impairment in Job Functioning	Ordinal/Continuous	{1: "No impairment", 2: "Adequate but some impairment", 3: "Moderate impairment", 4: "Marked impairment", 5: "Extreme impairment or not functioning at all"}	Yes	Removed 99 -> Not known
famrecov01.txt	roa007	Visit 1 roa007: Rate Student Status	Ordinal/Continuous	1: "Goes to school full time", 2: "Taking more than half to full time schedule at school", 3: "Going to school half-time", 4: "Goes to school less than half-time", 5: "Not going to school"}
	roa008	Visit 1 roa008: Rate Actual Impairment in School Functioning	Ordinal/Continuous	{1: "No impairment", 2: "Adequate but some impairment", 3: "Moderate impairment", 4: "Marked impairment", 5: "Extreme impairment or not functioning at all"}
	roa010	Visit 1 roa010: Rate Actual Impairment in Homemaker Functioning	Ordinal/Continuous	{1: "No impairment", 2: "Adequate but some impairment", 3: "Moderate impairment or needed help", 4: "Marked impairment or needed substantial help", 5: "Extreme impairment or not functioning at all"}
	roa011	Visit 1 roa011: Rate Actual Impairment in Chores Functioning	Ordinal/Continuous	{1: "Has chores to do around the house and has no difficulty doing them", 2: "Usually carries out most chores with little difficulty", 3: "Carries out some chores but not others or has some difficulty doing chores", 4: "Usually does not carry out most chores", 5: "Does not carry out any chores around the house or is not assigned any"}
	roa012	Visit 1 roa012: Rate Independence	Ordinal/Continuous	{1: "Independent - requires no help", 2: "Reasonably independent but requires some help", 3: "Somewhat dependent", 4: "Moderately dependent", 5: "Markedly dependent, rarely does or decides things for self"}
	roa013	Visit 1 roa013: Rate Personal Care, Appearance, and Grooming	Ordinal/Continuous	{1: "Particularly well-groomed", 2: "Reasonably neat, clean and appropriate", 3: "Reasonable appearance", 4: "Some signs of neglect or bizarre or inappropriate appearance", 5: "Unkempt, dirty, signs of extreme neglect"}
	spous	Visit 1 spous "Spouse/partner lives with patient"	Binary	{0.0: 'No', 1.0: 'Yes'}	No
	roa015	Visit 1 roa015: Rate Interpersonal Contacts (Face-to-Face)	Ordinal/Continuous	{1: "Has contact 2 or more times a week", 2: "Has contact once a week", 3: "Has contact 2 or 3 times during the month", 4: "Has contact about once during the month", 5: "Not at all during the last month"}
	roa016	Visit 1 roa016: Rate Non-Face-to-Face Contacts	Ordinal/Continuous	{1: "Has 4 or more hours", 2: "Has more than 2 and less than 4 hours", 3: "Has more than 1 hour and less than 2 hours", 4: "Has less than 1 hour", 5: "Not at all during the last month"}
	roa004_1.0	Visit 1 roa004 "Rate current worker status. Working- competitive"	Binary	{0.0: 'FALSE', 1.0: 'TRUE'}	Yes	Dummy-coded from categorical variable
	roa004_2.0	Visit 1 roa004 "Rate current worker status. Working- noncompetitive"	Binary	{0.0: 'FALSE', 1.0: 'TRUE'}	Yes	Dummy-coded from categorical variable
	roa004_3.0	Visit 1 roa004 "Rate current worker status. Not working"	Binary	{0.0: 'FALSE', 1.0: 'TRUE'}	Yes	Dummy-coded from categorical variable
Medical history	midihist_001	Visit 1 midihist_001 "Allergies – Medications"	Binary	{1: No History, 2: Yes}	Yes	Removed 9 -> Not known
Data provenance:	midihist_002	Visit 1 midihist_002 "Allergies – Other"	Binary	{1: No History, 2: Yes}	Yes	Removed 9 -> Not known
coinsmedhistory01.txt	midihist_004	Visit 1 midihist_004 "HEENT disorder"	Binary	{1: No History, 2: Yes}	Yes	Removed 9 -> Not known
	midihist_006	Visit 1 midihist_006 "Agina"	Binary	{1: No History, 2: Yes}	Yes	Removed 9 -> Not known
	midihist_007	Visit 1 midihist_007 "Congestive heart failure"	Binary	{1: No History, 2: Yes}	Yes	Removed 9 -> Not known
	midihist_008	Visit 1 midihist_008 "Other cardiac problems"	Binary	{1: No History, 2: Yes}	Yes	Removed 9 -> Not known
	midihist_009	Visit 1 midihist_009 "History of stroke"	Binary	{1: No History, 2: Yes}	Yes	Removed 9 -> Not known
	midihist_010	Visit 1 midihist_010 "High blood pressure (hypertension)"	Binary	{1: No History, 2: Yes}	Yes	Removed 9 -> Not known
	midihist_011	Visit 1 midihist_011 "Stent/CABG"	Binary	{1: No History, 2: Yes}	Yes	Removed 9 -> Not known
	midihist_012	Visit 1 midihist_012 "Renal disorder"	Binary	{1: No History, 2: Yes}	Yes	Removed 9 -> Not known
	midihist_013	Visit 1 midihist_013 "Hepatic disorder"	Binary	{1: No History, 2: Yes}	Yes	Removed 9 -> Not known
	midihist_014	Visit 1 midihist_014 "Pulmonar disorder"	Binary	{1: No History, 2: Yes}	Yes	Removed 9 -> Not known
	midihist_015	Visit 1 midihist_015 "Gastrointestinal disorder"	Binary	{1: No History, 2: Yes}	Yes	Removed 9 -> Not known
	midihist_016	Visit 1 midihist_016 "Musculoskeletal Disorder"	Binary	{1: No History, 2: Yes}	Yes	Removed 9 -> Not known
	midihist_017	Visit 1 midihist_017 "Neurologic disorder"	Binary	{1: No History, 2: Yes}	Yes	Removed 9 -> Not known
	midihist_018	Visit 1 midihist_018 "Skin disorder"	Binary	{1: No History, 2: Yes}	Yes	Removed 9 -> Not known
	midihist_019	Visit 1 midihist_019 "Hyperlipidemia/hypertriglyceridemia"	Binary	{1: No History, 2: Yes}	Yes	Removed 9 -> Not known
	midihist_020	Visit 1 midihist_020 "Hemotologic Disorder"	Binary	{1: No History, 2: Yes}	Yes	Removed 9 -> Not known
	mhendoce	Visit 1 mhendoce "Endocrine disorder"	Binary	{1: No History, 2: Yes}	Yes	Removed 9 -> Not known
	midihist_025	Visit 1 midihist_025 "Genitourinary Disorder"	Binary	{1: No History, 2: Yes}	Yes	Removed 9 -> Not known
	midihist_026	Visit 1 midihist_026 "Infectious Disease"	Binary	{1: No History, 2: Yes}	Yes	Removed 9 -> Not known
	midihist_036	Visit 1 midihist_036 "Seizures, fainting spells, or migraines"	Binary	{1: No History, 2: Yes}	Yes	Removed 9 -> Not known
	midihist_040	Visit 1 midihist_040 "Other medical history 1"	Binary	{1: No History, 2: Yes}	Yes	Removed 9 -> Not known
	mhx026a	Visit 1 mhx026a "History of STDs"	Binary	{1: No History, 2: Yes}	Yes	Removed 9 -> Not known
	mhx002a	Visit 1 mhx002a "History of:Sensitivity to study medication(s)"	Binary	{1: No History, 2: Yes}	Yes	Removed 9 -> Not known
	mhxa1e	Visit 1 mhxa1e "Heart attack/ myocardial infarction"	Binary	{1: No History, 2: Yes}	Yes	Removed 9 -> Not known
	psqb02	Visit 1 psqb02 "Problem with sleepiness during the day"	Binary	{1: No History, 2: Yes}	Yes	Removed 9 -> Not known
	rev_endodiabetes	Visit 1 rev_endodiabetes "Diabetes"	Binary	{0.0: 'No', 1.0: 'Yes'}	Yes	Converted Yes and No text to numbers
	mhx028d	Visit 1 mhx028d "How many prescription medications at time of consent?"	Ordinal/Continuous	Continuous value	No
	bima_28	Visit 1 bima_28 "Number of anti-psychotic medications prescribed."	Ordinal/Continuous	Continuous value	No
	bima_29	Visit 1 bima_29 "Number of other psychotropic medications prescribed."	Ordinal/Continuous	Continuous value	No
	bima_30	Visit 1 bima_30 "Number of other non-psychotropic medications prescribed."	Ordinal/Continuous	Continuous value	No
	bima_31	Visit 1 bima_31 "Number of times per day patient must take medications"	Ordinal/Continuous	Continuous value	No
Medication at baseline	adhetpc1_1.0	Visit 1 adhetpc1_1.0: "aripiprazole (oral)"	Binary	{0.0: 'FALSE', 1.0: 'TRUE'}	Yes	Variable generated from event based prescriptions if prescription happens before or in the same day as visit 1
Data provenance:	adhetpc1_2.0	Visit 1 adhetpc1_2.0: "olanzapine (oral) or short-acting injection"	Binary	{0.0: 'FALSE', 1.0: 'TRUE'}	Yes	Variable generated from event based prescriptions if prescription happens before or in the same day as visit 2
medcon01.txt	adhetpc1_3.0	Visit 1 adhetpc1_3.0: "quetiapine (oral)"	Binary	{0.0: 'FALSE', 1.0: 'TRUE'}	Yes	Variable generated from event based prescriptions if prescription happens before or in the same day as visit 3
	adhetpc1_4.0	Visit 1 adhetpc1_4.0: "risperidone (oral)"	Binary	{0.0: 'FALSE', 1.0: 'TRUE'}	Yes	Variable generated from event based prescriptions if prescription happens before or in the same day as visit 4
	adhetpc1_5.0	Visit 1 adhetpc1_5.0: "ziprasidone (oral)"	Binary	{0.0: 'FALSE', 1.0: 'TRUE'}	Yes	Variable generated from event based prescriptions if prescription happens before or in the same day as visit 5
	adhetpc1_6.0	Visit 1 adhetpc1_6.0: "paliperidone (oral)"	Binary	{0.0: 'FALSE', 1.0: 'TRUE'}	Yes	Variable generated from event based prescriptions if prescription happens before or in the same day as visit 6
	adhetpc1_7.0	Visit 1 adhetpc1_7.0: "asenapine (oral)"	Binary	{0.0: 'FALSE', 1.0: 'TRUE'}	Yes	Variable generated from event based prescriptions if prescription happens before or in the same day as visit 7
	adhetpc1_8.0	Visit 1 adhetpc1_8.0: "iloperidone (oral)"	Binary	{0.0: 'FALSE', 1.0: 'TRUE'}	Yes	Variable generated from event based prescriptions if prescription happens before or in the same day as visit 8
	adhetpc1_9.0	Visit 1 adhetpc1_9.0: "lurasidone (oral)"	Binary	{0.0: 'FALSE', 1.0: 'TRUE'}	Yes	Variable generated from event based prescriptions if prescription happens before or in the same day as visit 9
	adhetpc1_11.0	Visit 1 adhetpc1_11.0: "chlorpromazine (oral)"	Binary	{0.0: 'FALSE', 1.0: 'TRUE'}	Yes	Variable generated from event based prescriptions if prescription happens before or in the same day as visit 10
	adhetpc1_12.0	Visit 1 adhetpc1_12.0: "fluphenazine (oral)"	Binary	{0.0: 'FALSE', 1.0: 'TRUE'}	Yes	Variable generated from event based prescriptions if prescription happens before or in the same day as visit 11
	adhetpc1_13.0	Visit 1 adhetpc1_13.0: "haloperidol (oral)"	Binary	{0.0: 'FALSE', 1.0: 'TRUE'}	Yes	Variable generated from event based prescriptions if prescription happens before or in the same day as visit 12
	adhetpc1_14.0	Visit 1 adhetpc1_14.0: "perphenazine (oral)"	Binary	{0.0: 'FALSE', 1.0: 'TRUE'}	Yes	Variable generated from event based prescriptions if prescription happens before or in the same day as visit 13
	adhetpc1_16.0	Visit 1 adhetpc1_16.0: "promethazine (oral)"	Binary	{0.0: 'FALSE', 1.0: 'TRUE'}	Yes	Variable generated from event based prescriptions if prescription happens before or in the same day as visit 14
	adhetpc1_17.0	Visit 1 adhetpc1_17.0: "thiothixene (oral)"	Binary	{0.0: 'FALSE', 1.0: 'TRUE'}	Yes	Variable generated from event based prescriptions if prescription happens before or in the same day as visit 15
	adhetpc1_19.0	Visit 1 adhetpc1_19.0: "loxapine"	Binary	{0.0: 'FALSE', 1.0: 'TRUE'}	Yes	Variable generated from event based prescriptions if prescription happens before or in the same day as visit 16
	adhetpc1_21.0	Visit 1 adhetpc1_21.0: "clozapine"	Binary	{0.0: 'FALSE', 1.0: 'TRUE'}	Yes	Variable generated from event based prescriptions if prescription happens before or in the same day as visit 17
	adhetpc1_22.0	Visit 1 adhetpc1_22.0: "risperidone microspheres (LAI)"	Binary	{0.0: 'FALSE', 1.0: 'TRUE'}	Yes	Variable generated from event based prescriptions if prescription happens before or in the same day as visit 18
	adhetpc1_23.0	Visit 1 adhetpc1_23.0: "paliperidone palmitate (LAI)"	Binary	{0.0: 'FALSE', 1.0: 'TRUE'}	Yes	Variable generated from event based prescriptions if prescription happens before or in the same day as visit 19
	adhetpc1_24.0	Visit 1 adhetpc1_24.0: "fluphenazine dec (LAI)"	Binary	{0.0: 'FALSE', 1.0: 'TRUE'}	Yes	Variable generated from event based prescriptions if prescription happens before or in the same day as visit 20
	adhetpc1_25.0	Visit 1 adhetpc1_25.0: "haloperidol dec (LAI)"	Binary	{0.0: 'FALSE', 1.0: 'TRUE'}	Yes	Variable generated from event based prescriptions if prescription happens before or in the same day as visit 21
	adhetpc1_30.0	Visit 1 adhetpc1_30.0: "amitriptyline"	Binary	{0.0: 'FALSE', 1.0: 'TRUE'}	Yes	Variable generated from event based prescriptions if prescription happens before or in the same day as visit 22
	adhetpc1_31.0	Visit 1 adhetpc1_31.0: "bupropion"	Binary	{0.0: 'FALSE', 1.0: 'TRUE'}	Yes	Variable generated from event based prescriptions if prescription happens before or in the same day as visit 23
	adhetpc1_32.0	Visit 1 adhetpc1_32.0: "citalopram"	Binary	{0.0: 'FALSE', 1.0: 'TRUE'}	Yes	Variable generated from event based prescriptions if prescription happens before or in the same day as visit 24
	adhetpc1_34.0	Visit 1 adhetpc1_34.0: "doxepin"	Binary	{0.0: 'FALSE', 1.0: 'TRUE'}	Yes	Variable generated from event based prescriptions if prescription happens before or in the same day as visit 25
	adhetpc1_35.0	Visit 1 adhetpc1_35.0: "duloxetine"	Binary	{0.0: 'FALSE', 1.0: 'TRUE'}	Yes	Variable generated from event based prescriptions if prescription happens before or in the same day as visit 26
	adhetpc1_36.0	Visit 1 adhetpc1_36.0: "escitalopram oxalate"	Binary	{0.0: 'FALSE', 1.0: 'TRUE'}	Yes	Variable generated from event based prescriptions if prescription happens before or in the same day as visit 27
	adhetpc1_37.0	Visit 1 adhetpc1_37.0: "fluoxetine"	Binary	{0.0: 'FALSE', 1.0: 'TRUE'}	Yes	Variable generated from event based prescriptions if prescription happens before or in the same day as visit 28
	adhetpc1_38.0	Visit 1 adhetpc1_38.0: "fluvoxamine"	Binary	{0.0: 'FALSE', 1.0: 'TRUE'}	Yes	Variable generated from event based prescriptions if prescription happens before or in the same day as visit 29
	adhetpc1_39.0	Visit 1 adhetpc1_39.0: "mirtazapine"	Binary	{0.0: 'FALSE', 1.0: 'TRUE'}	Yes	Variable generated from event based prescriptions if prescription happens before or in the same day as visit 30
	adhetpc1_41.0	Visit 1 adhetpc1_41.0: "paroxetine"	Binary	{0.0: 'FALSE', 1.0: 'TRUE'}	Yes	Variable generated from event based prescriptions if prescription happens before or in the same day as visit 31
	adhetpc1_42.0	Visit 1 adhetpc1_42.0: "sertraline"	Binary	{0.0: 'FALSE', 1.0: 'TRUE'}	Yes	Variable generated from event based prescriptions if prescription happens before or in the same day as visit 32
	adhetpc1_43.0	Visit 1 adhetpc1_43.0: "trazodone"	Binary	{0.0: 'FALSE', 1.0: 'TRUE'}	Yes	Variable generated from event based prescriptions if prescription happens before or in the same day as visit 33
	adhetpc1_44.0	Visit 1 adhetpc1_44.0: "venlafaxine"	Binary	{0.0: 'FALSE', 1.0: 'TRUE'}	Yes	Variable generated from event based prescriptions if prescription happens before or in the same day as visit 34
	adhetpc1_50.0	Visit 1 adhetpc1_50.0: "anxiolytic/hypnotic medications"	Binary	{0.0: 'FALSE', 1.0: 'TRUE'}	Yes	Variable generated from event based prescriptions if prescription happens before or in the same day as visit 35
	adhetpc1_70.0	Visit 1 adhetpc1_70.0: "FDA approved mood stabilizer medications other than antipsychotics"	Binary	{0.0: 'FALSE', 1.0: 'TRUE'}	Yes	Variable generated from event based prescriptions if prescription happens before or in the same day as visit 36
	adhetpc1_80.0	Visit 1 adhetpc1_80.0: "anticonvulsants (not FDA-approved as mood stabilizer medications)"	Binary	{0.0: 'FALSE', 1.0: 'TRUE'}	Yes	Variable generated from event based prescriptions if prescription happens before or in the same day as visit 37
	adhetpc1_90.0	Visit 1 adhetpc1_90.0: "psychostimulant medications and non-stimulant ADHD medications (includes clonidine)"	Binary	{0.0: 'FALSE', 1.0: 'TRUE'}	Yes	Variable generated from event based prescriptions if prescription happens before or in the same day as visit 38
	adhetpc1_100.0	Visit 1 adhetpc1_100.0: "benztropine mesylate"	Binary	{0.0: 'FALSE', 1.0: 'TRUE'}	Yes	Variable generated from event based prescriptions if prescription happens before or in the same day as visit 39
	adhetpc1_101.0	Visit 1 adhetpc1_101.0: "anti-parkinsonian medications (includes anticholinergic)"	Binary	{0.0: 'FALSE', 1.0: 'TRUE'}	Yes	Variable generated from event based prescriptions if prescription happens before or in the same day as visit 40
	adhetpc1_110.0	Visit 1 adhetpc1_110.0: "propranolol"	Binary	{0.0: 'FALSE', 1.0: 'TRUE'}	Yes	Variable generated from event based prescriptions if prescription happens before or in the same day as visit 41
	adhetpc1_120.0	Visit 1 adhetpc1_120.0: "anti-hyperprolactinemia medications"	Binary	{0.0: 'FALSE', 1.0: 'TRUE'}	Yes	Variable generated from event based prescriptions if prescription happens before or in the same day as visit 42
	adhetpc1_140.0	Visit 1 adhetpc1_140.0: "anti-hypertensive medications and cardiovascular medications"	Binary	{0.0: 'FALSE', 1.0: 'TRUE'}	Yes	Variable generated from event based prescriptions if prescription happens before or in the same day as visit 43
	adhetpc1_160.0	Visit 1 adhetpc1_160.0: "medications to treat diabetes"	Binary	{0.0: 'FALSE', 1.0: 'TRUE'}	Yes	Variable generated from event based prescriptions if prescription happens before or in the same day as visit 44
	adhetpc1_170.0	Visit 1 adhetpc1_170.0: "anti-cholesterol medications"	Binary	{0.0: 'FALSE', 1.0: 'TRUE'}	Yes	Variable generated from event based prescriptions if prescription happens before or in the same day as visit 45
	adhetpc1_180.0	Visit 1 adhetpc1_180.0: "medications to treat addiction (excludes smoking cessation)"	Binary	{0.0: 'FALSE', 1.0: 'TRUE'}	Yes	Variable generated from event based prescriptions if prescription happens before or in the same day as visit 46
	adhetpc1_190.0	Visit 1 adhetpc1_190.0: "pain/analgesic medications (Rx)"	Binary	{0.0: 'FALSE', 1.0: 'TRUE'}	Yes	Variable generated from event based prescriptions if prescription happens before or in the same day as visit 47
	adhetpc1_200.0	Visit 1 adhetpc1_200.0: "antihistamines (Rx and OTC)"	Binary	{0.0: 'FALSE', 1.0: 'TRUE'}	Yes	Variable generated from event based prescriptions if prescription happens before or in the same day as visit 48
	adhetpc1_205.0	Visit 1 adhetpc1_205.0: "other non-psychiatric prescription medications"	Binary	{0.0: 'FALSE', 1.0: 'TRUE'}	Yes	Variable generated from event based prescriptions if prescription happens before or in the same day as visit 49
	adhetpc1_210.0	Visit 1 adhetpc1_210.0: "other supplements and vitamins"	Binary	{0.0: 'FALSE', 1.0: 'TRUE'}	Yes	Variable generated from event based prescriptions if prescription happens before or in the same day as visit 50
	adhetpc1_220.0	Visit 1 adhetpc1_220.0: "other ‘over the counter’ medications (excludes antihistamines)"	Binary	{0.0: 'FALSE', 1.0: 'TRUE'}	Yes	Variable generated from event based prescriptions if prescription happens before or in the same day as visit 51
Family Assessment Scale (FAMBURD)	fas001	Visit 1 fas001: "Had financial problems?"	Ordinal/Continuous	{1: 'Not at all', 2:'A little', 3:'Some',4:'A lot'}	Yes	Removed 9 - > Not known
Data provenance:	fas002	Visit 1 fas002: "Missed days at work (or school)?"	Ordinal/Continuous	{1: 'Not at all', 2:'A little', 3:'Some',4:'A lot'}	Yes	Removed 9 - > Not known
famburd01.txt	fas003	Visit 1 fas003: "Found it difficult to concentrate on your own activities?"	Ordinal/Continuous	{1: 'Not at all', 2:'A little', 3:'Some',4:'A lot'}	Yes	Removed 9 - > Not known
	fas004	Visit 1 fas004: "Had to change your personal plans like taking a new job, or going on vacation?"	Ordinal/Continuous	{1: 'Not at all', 2:'A little', 3:'Some',4:'A lot'}	Yes	Removed 9 - > Not known
	fas005	Visit 1 fas005: "Cut down on leisure time?"	Ordinal/Continuous	{1: 'Not at all', 2:'A little', 3:'Some',4:'A lot'}	Yes	Removed 9 - > Not known
	fas006	Visit 1 fas006: "Found the household routine was upset?"	Ordinal/Continuous	{1: 'Not at all', 2:'A little', 3:'Some',4:'A lot'}	Yes	Removed 9 - > Not known
	fas007	Visit 1 fas007: "Had less time to spend with friends?"	Ordinal/Continuous	{1: 'Not at all', 2:'A little', 3:'Some',4:'A lot'}	Yes	Removed 9 - > Not known
	fas008	Visit 1 fas008: "Neglected other family members’ needs?"	Ordinal/Continuous	{1: 'Not at all', 2:'A little', 3:'Some',4:'A lot'}	Yes	Removed 9 - > Not known
	fas009	Visit 1 fas009: "Experienced family frictions and arguments?	Ordinal/Continuous	{1: 'Not at all', 2:'A little', 3:'Some',4:'A lot'}	Yes	Removed 9 - > Not known
	fas010	Visit 1 fas010: "Experienced frictions with neighbors, friends, or relatives outside the home?"	Ordinal/Continuous	{1: 'Not at all', 2:'A little', 3:'Some',4:'A lot'}	Yes	Removed 9 - > Not known
	fas011	Visit 1 fas011: "Became embarrassed because of your relative’s behavior?"	Ordinal/Continuous	{1: 'Not at all', 2:'A little', 3:'Some',4:'A lot'}	Yes	Removed 9 - > Not known
	fas012	Visit 1 fas012: "Felt guilty because you were not doing enough to help?"	Ordinal/Continuous	{1: 'Not at all', 2:'A little', 3:'Some',4:'A lot'}	Yes	Removed 9 - > Not known
	fas013	Visit 1 fas013: "Felt guilty because you felt responsible for causing your relative’s problem?"	Ordinal/Continuous	{1: 'Not at all', 2:'A little', 3:'Some',4:'A lot'}	Yes	Removed 9 - > Not known
	fas014	Visit 1 fas014: "Resented your relative because he/she made too many demands on you?"	Ordinal/Continuous	{1: 'Not at all', 2:'A little', 3:'Some',4:'A lot'}	Yes	Removed 9 - > Not known
	fas015	Visit 1 fas015: "Felt trapped by your caregiving role?"	Ordinal/Continuous	{1: 'Not at all', 2:'A little', 3:'Some',4:'A lot'}	Yes	Removed 9 - > Not known
	fas016	Visit 1 fas016: "Were upset about how much your relative had changed from his/her former self?"	Ordinal/Continuous	{1: 'Not at all', 2:'A little', 3:'Some',4:'A lot'}	Yes	Removed 9 - > Not known
	fas017	Visit 1 fas017: "Worried about how your behavior with your relative might make the illness worse?"	Ordinal/Continuous	{1: 'Not at all', 2:'A little', 3:'Some',4:'A lot'}	Yes	Removed 9 - > Not known
	fas018	Visit 1 fas018: "Worried about what the future holds for your relative?"	Ordinal/Continuous	{1: 'Not at all', 2:'A little', 3:'Some',4:'A lot'}	Yes	Removed 9 - > Not known
	fas019	Visit 1 fas019: "Found the stigma of the illness upsetting?"	Ordinal/Continuous	{1: 'Not at all', 2:'A little', 3:'Some',4:'A lot'}	Yes	Removed 9 - > Not known
	fas020	Visit 1 fas020: "Have you received help from your relative with household chores, preparing meals, shopping or providing you transportation?"	Ordinal/Continuous	{1: 'Not at all', 2:'A little', 3:'Some',4:'A lot'}	Yes	Removed 9 - > Not known
	fas021	Visit 1 fas021: "Have you received financial assistance from your relative?"	Ordinal/Continuous	{1: 'Not at all', 2:'A little', 3:'Some',4:'A lot'}	Yes	Removed 9 - > Not known
	fas022	Visit 1 fas022: "Have you received companionship and emotional support from your relative?"	Ordinal/Continuous	{1: 'Not at all', 2:'A little', 3:'Some',4:'A lot'}	Yes	Removed 9 - > Not known
	fas023	Visit 1 fas023: "Have you received any other kinds of help from your relative?"	Ordinal/Continuous	{1: 'Not at all', 2:'A little', 3:'Some',4:'A lot'}	Yes	Removed 9 - > Not known
	f1dists	Visit 1 f1dists: "Disrupted Activities"	Ordinal/Continuous	Sum of scores, continuous	No
	f1distsx	Visit 1 f1distsx: "Disrupted Activities (Summary Score)"	Ordinal/Continuous	Sum of scores, continuous	No
	f2perts	Visit 1 f2perts: "Personal Distress"	Ordinal/Continuous	Sum of scores, continuous	No
	f2pertsx	Visit 1 f2pertsx: "Personal Distress (Summary Score)"	Ordinal/Continuous	Sum of scores, continuous	No
	f3gltts	Visit 1 f3gltts: "Guilt"	Ordinal/Continuous	Sum of scores, continuous	No
	f3glttsx	Visit 1 f3glttsx: "Guilt (Summary Score)"	Ordinal/Continuous	Sum of scores, continuous	No
	f4timts	Visit 1 f4timts: "Time Perspective"	Ordinal/Continuous	Sum of scores, continuous	No
	f4timtsx	Visit 1 f4timtsx: "Time Perspective (Summary Score)"	Ordinal/Continuous	Sum of scores, continuous	No
	f5worts	Visit 1 f5worts: "Worry"	Ordinal/Continuous	Sum of scores, continuous	No
	f5wortsx	Visit 1 f5wortsx: "Worry (Summary Score)"	Ordinal/Continuous	Sum of scores, continuous	No
	fburdts	Visit 1 fburdts: "Full-Scale 19-Item Total Score"	Ordinal/Continuous	Sum of scores, continuous	No
	fburdtsx	Visit 1 fburdtsx: "Full-Scale 19-Item Total Score (Summary Score)"	Ordinal/Continuous	Sum of scores, continuous	No
Sociodemographics	sex	Visit 1 sex: "Gender of the participant"	Binary	{1:'male', 2:'female'}	No
	treatgrp	Visit 1 treatgrp: "Treatment group"	Binary	{1: 'CC', 2:'NAVIGATE'}	Yes	Converted text to binary numbers
	refothers	Visit 1 refothers: "Referral source"	Binary	{1: 'Community outreach', 2: 'In treatment at the site or usual referral source'}	Yes	Converted text to binary numbers
	ethnicity	Visit 1 ethnicity: "Ethnicity"	Binary	{1: 'Hispanic or Latino', 2: 'Not Hispanic or Latino'}	Yes	Converted text to binary numbers
	dup	Visit 1 dup: "Days of untreated psychosis"	Ordinal/Continuous	Continuous value	No
	interview_age	Visit 1 interview_age: "Age of the participant at the time of the interview"	Ordinal/Continuous	Continuous value	No
	studntyn	Visit 1 studntyn: "Student status"	Binary	{0: 'No', 1: 'Yes'}	No
	workyn	Visit 1 workyn: "Employment status"	Binary	{0: 'No', 1: 'Yes'}	No
	job1yn	Visit 1 job1yn: "Presence of a first job"	Binary	{0: 'No', 1: 'Yes'}	No
	job1age	Visit 1 job1age: "Age when the participant started their first job"	Ordinal/Continuous	Continuous value	No
	longest	Visit 1 longest: "Duration of the longest job"	Ordinal/Continuous	Continuous value	No
	lnghrs	Visit 1 lnghrs: "Longest hours worked per week"	Ordinal/Continuous	Continuous value	No
	job_pthi	Visit 1 job_pthi: "Type of job (patient highest)"	Ordinal/Continuous	{1: 'Higher executive, proprietor of large concern, major professional (e.g., Physician, lawyer, broker, university/college teacher)', 2: 'Business manager of large concern, proprietor of medium sized business, lesser professional (e.g., Personnel/office manager, accountant, nurse, social worker, elementary and H.S. teachers)', 3: 'Administrative personnel, owner of small independent business, mi…	No
	job_ptcu	Visit 1 job_ptcu: "Type of job (current)"	Ordinal/Continuous	{1: 'Higher executive, proprietor of large concern, major professional (e.g., Physician, lawyer, broker, university/college teacher)', 2: 'Business manager of large concern, proprietor of medium sized business, lesser professional (e.g., Personnel/office manager, accountant, nurse, social worker, elementary and H.S. teachers)', 3: 'Administrative personnel, owner of small independent business, mi…	No
	dem_09a	Visit 1 dem_09a: "Mother highest ocupation"	Ordinal/Continuous	{1: 'Higher executive, proprietor of large concern, major professional (e.g., Physician, lawyer, broker, university/college teacher)', 2: 'Business manager of large concern, proprietor of medium sized business, lesser professional (e.g., Personnel/office manager, accountant, nurse, social worker, elementary and H.S. teachers)', 3: 'Administrative personnel, owner of small independent business, mi…	No
	dem_09b	Visit 1 dem_09b: "Father highest ocupation"	Ordinal/Continuous	{1: 'Higher executive, proprietor of large concern, major professional (e.g., Physician, lawyer, broker, university/college teacher)', 2: 'Business manager of large concern, proprietor of medium sized business, lesser professional (e.g., Personnel/office manager, accountant, nurse, social worker, elementary and H.S. teachers)', 3: 'Administrative personnel, owner of small independent business, mi…	No
	ageill	Visit 1 ageill: "Age when illness began"	Ordinal/Continuous	Continuous value	No
	hpl_02	Visit 1 hpl_02: "Age at first psychotic symptoms"	Ordinal/Continuous	Continuous value	No
	psyhspyn	Visit 1 psyhspyn: "Psychiatric hospitalization status"	Binary	{0: 'No', 1: 'Yes'}	No
	age_1st_hosp	Visit 1 age_1st_hosp: "Age at first hospitalization"	Ordinal/Continuous	Continuous value	No
	numhosp1	Visit 1 numhosp1: "Number of hospitalizations"	Ordinal/Continuous	Continuous value	No
	tdayshosp	Visit 1 tdayshosp: "Total days hospitalized"	Ordinal/Continuous	Continuous value	No
	wkslsthp	Visit 1 wkslsthp: "Weeks since last hospitalization"	Ordinal/Continuous	Continuous value	No
	wksset	Visit 1 wksset: "Weeks since start of current treatment"	Ordinal/Continuous	Continuous value	No
	lfapcon	Visit 1 lfapcon: "Duration (in DAYS) of Lifetime Anti-Psychotic medication taking at time of Consent to study"	Ordinal/Continuous	Continuous value	No
	lfapbl	Visit 1 lfapbl: "Duration (in DAYS) of Lifetime Anti-Psychotic medication taking at time of Baseline assessment"	Ordinal/Continuous	Continuous value	No
	curapbl	Visit 1 curapbl: "Duration (in DAYS) of taking the CURRENT Anti-Psychotic medication at time of Baseline"	Ordinal/Continuous	Continuous value	No
	sgafgayn	Visit 1 sgafgayn: "Antipsychotic Status at time of Consent"	Binary	{0: 'No', 1: 'Yes'}	No
	psych_subonset	Visit 1 psych_subonset: "Psychosis: subthreshold age of onset"	Ordinal/Continuous	Continuous value	No
	alcoh30_1.0	Visit 1 alcoh30_1.0 "Alcohol use at baseline. Did not meet symptomatic diagnostic criteria during Past 30 Days"	Binary	{0.0: 'FALSE', 1.0: 'TRUE'}	Yes	Dummy-coded from categorical variable
	alcoh30_3.0	Visit 1 alcoh30_3.0 "Alcohol use at baseline. Met symptomatic diagnostic criteria during the Past 30 Days"	Binary	{0.0: 'FALSE', 1.0: 'TRUE'}	Yes	Dummy-coded from categorical variable
	sedat30_1.0	Visit 1 sedat30_1.0 "Sedative use at baseline. Did not meet symptomatic diagnostic criteria during Past 30 Days"	Binary	{0.0: 'FALSE', 1.0: 'TRUE'}	Yes	Dummy-coded from categorical variable
	cannab30_1.0	Visit 1 cannab30_1.0 "Cannabis use at baseline. Did not meet symptomatic diagnostic criteria during Past 30 Days"	Binary	{0.0: 'FALSE', 1.0: 'TRUE'}	Yes	Dummy-coded from categorical variable
	cannab30_3.0	Visit 1 cannab30_3.0 "Cannabis use at baseline. Met symptomatic diagnostic criteria during the Past 30 Days"	Binary	{0.0: 'FALSE', 1.0: 'TRUE'}	Yes	Dummy-coded from categorical variable
	stimu30_1.0	Visit 1 stimu30_1.0 "Stimulant use at baseline. Did not meet symptomatic diagnostic criteria during Past 30 Days"	Binary	{0.0: 'FALSE', 1.0: 'TRUE'}	Yes	Dummy-coded from categorical variable
	stimu30_3.0	Visit 1 stimu30_3.0 "Stimulant use at baseline. Met symptomatic diagnostic criteria during the Past 30 Days"	Binary	{0.0: 'FALSE', 1.0: 'TRUE'}	Yes	Dummy-coded from categorical variable
	opioid30_1.0	Visit 1 opioid30_1.0 "Opioid use at baseline. Did not meet symptomatic diagnostic criteria during Past 30 Days"	Binary	{0.0: 'FALSE', 1.0: 'TRUE'}	Yes	Dummy-coded from categorical variable
	opioid30_3.0	Visit 1 opioid30_3.0 "Opioid use at baseline. Met symptomatic diagnostic criteria during the Past 30 Days"	Binary	{0.0: 'FALSE', 1.0: 'TRUE'}	Yes	Dummy-coded from categorical variable
	coca30_1.0	Visit 1 coca30_1.0 "Cocaine use at baseline. Did not meet symptomatic diagnostic criteria during Past 30 Days"	Binary	{0.0: 'FALSE', 1.0: 'TRUE'}	Yes	Dummy-coded from categorical variable
	coca30_3.0	Visit 1 coca30_3.0 "Cocaine use at baseline. Met symptomatic diagnostic criteria during the Past 30 Days"	Binary	{0.0: 'FALSE', 1.0: 'TRUE'}	Yes	Dummy-coded from categorical variable
	pcp30_1.0	Visit 1 pcp30_1.0 "PCP use at baseline. Did not meet symptomatic diagnostic criteria during Past 30 Days"	Binary	{0.0: 'FALSE', 1.0: 'TRUE'}	Yes	Dummy-coded from categorical variable
	poly30_1.0	Visit 1 poly30_1.0 "Poly-substance use at baseline. Did not meet symptomatic diagnostic criteria during Past 30 Days"	Binary	{0.0: 'FALSE', 1.0: 'TRUE'}	Yes	Dummy-coded from categorical variable
	other30_1.0	Visit 1 other30_1.0 "Other substance use at baseline. Did not meet symptomatic diagnostic criteria during Past 30 Days"	Binary	{0.0: 'FALSE', 1.0: 'TRUE'}	Yes	Dummy-coded from categorical variable
	race_American Indian/Alaska Native	Visit 1 race_American Indian/Alaska Native "Race identified as American Indian or Alaska Native"	Binary	{0.0: 'FALSE', 1.0: 'TRUE'}	Yes	Dummy-coded from categorical variable
	race_Asian	Visit 1 race_Asian "Race identified as Asian"	Binary	{0.0: 'FALSE', 1.0: 'TRUE'}	Yes	Dummy-coded from categorical variable
	race_Black or African American	Visit 1 race_Black or African American "Race identified as Black or African American"	Binary	{0.0: 'FALSE', 1.0: 'TRUE'}	Yes	Dummy-coded from categorical variable
	race_Hawaiian or Pacific Islander	Visit 1 race_Hawaiian or Pacific Islander "Race identified as Hawaiian or Pacific Islander"	Binary	{0.0: 'FALSE', 1.0: 'TRUE'}	Yes	Dummy-coded from categorical variable
	race_White	Visit 1 race_White "Race identified as White"	Binary	{0.0: 'FALSE', 1.0: 'TRUE'}	Yes	Dummy-coded from categorical variable
	das1ms_Never Married/ sustained conjugal relationship/single	Visit 1 das1ms_Never Married/sustained conjugal relationship/single "Marital status: Never married, in a sustained conjugal relationship, or single"	Binary	{0.0: 'FALSE', 1.0: 'TRUE'}	Yes	Dummy-coded from categorical variable
	das1ms_Presently married/ sustained conjugal relationship	Visit 1 das1ms_Presently married/sustained conjugal relationship "Marital status: Presently married or in a sustained conjugal relationship"	Binary	{0.0: 'FALSE', 1.0: 'TRUE'}	Yes	Dummy-coded from categorical variable
	das1ms_Widowed/ divorced/ separated from a marriage	Visit 1 das1ms_Widowed/divorced/separated from a marriage "Marital status: Widowed, divorced, or separated from a marriage"	Binary	{0.0: 'FALSE', 1.0: 'TRUE'}	Yes	Dummy-coded from categorical variable
	curres_1.0	Visit 1 curres_1.0 "Current residence: Living alone – independent living situation"	Binary	{0.0: 'FALSE', 1.0: 'TRUE'}	Yes	Dummy-coded from categorical variable
	curres_2.0	Visit 1 curres_2.0 "Current residence:Supported living arrangement – some supervision but not daily on-site management"	Binary	{0.0: 'FALSE', 1.0: 'TRUE'}	Yes	Dummy-coded from categorical variable
	curres_3.0	Visit 1 curres_3.0 "Current residence:Structured environment – e.g., board and care, group home, halfway house"	Binary	{0.0: 'FALSE', 1.0: 'TRUE'}	Yes	Dummy-coded from categorical variable
	curres_4.0	Visit 1 curres_4.0 "Current residence:Family of origin or with relatives – e.g., parents, grandparents, siblings"	Binary	{0.0: 'FALSE', 1.0: 'TRUE'}	Yes	Dummy-coded from categorical variable
	curres_5.0	Visit 1 curres_5.0 "Current residence:Family of orientation – e.g., spouse, children"	Binary	{0.0: 'FALSE', 1.0: 'TRUE'}	Yes	Dummy-coded from categorical variable
	curres_6.0	Visit 1 curres_6.0 "Current residence:Homeless or in a homeless shelter"	Binary	{0.0: 'FALSE', 1.0: 'TRUE'}	Yes	Dummy-coded from categorical variable
	curres_7.0	Visit 1 curres_7.0 "Current residence: Other living situation"	Binary	{0.0: 'FALSE', 1.0: 'TRUE'}	Yes	Dummy-coded from categorical variable
	educpt_2.0	Visit 1 educpt_2.0 "Highest level of education: Some post-graduate training, no degree"	Binary	{0.0: 'FALSE', 1.0: 'TRUE'}	Yes	Dummy-coded from categorical variable
	educpt_3.0	Visit 1 educpt_3.0 "Highest level of education: Completed college, 4 year degree"	Binary	{0.0: 'FALSE', 1.0: 'TRUE'}	Yes	Dummy-coded from categorical variable
	educpt_4.0	Visit 1 educpt_4.0 "Highest level of education: Some post-secondary school, but no 4 year degree; including associate degrees & technical certificates or diploma"	Binary	{0.0: 'FALSE', 1.0: 'TRUE'}	Yes	Dummy-coded from categorical variable
	educpt_5.0	Visit 1 educpt_5.0 "Highest level of education: Completed high school, diploma"	Binary	{0.0: 'FALSE', 1.0: 'TRUE'}	Yes	Dummy-coded from categorical variable
	educpt_6.0	Visit 1 educpt_6.0 "Highest level of education: Attended high school, no diploma"	Binary	{0.0: 'FALSE', 1.0: 'TRUE'}	Yes	Dummy-coded from categorical variable
	educpt_7.0	Visit 1 educpt_7.0 ""Highest level of education: Completed 8th grade, no high school"	Binary	{0.0: 'FALSE', 1.0: 'TRUE'}	Yes	Dummy-coded from categorical variable
	educpt_8.0	Visit 1 educpt_8.0 "Highest level of education: Attended grade school, not through 8th grade"	Binary	{0.0: 'FALSE', 1.0: 'TRUE'}	Yes	Dummy-coded from categorical variable
	educmo_1.0	Visit 1 educmo_1.0 "Highest level of education for Mother: Completed post-graduate training, advanced degree"	Binary	{0.0: 'FALSE', 1.0: 'TRUE'}	Yes	Dummy-coded from categorical variable
	educmo_2.0	Visit 1 educmo_2.0 "Highest level of education for Mother: Some post-graduate training, no degree"	Binary	{0.0: 'FALSE', 1.0: 'TRUE'}	Yes	Dummy-coded from categorical variable
	educmo_3.0	Visit 1 educmo_3.0 "Highest level of education for Mother: Completed college, 4 year degree"	Binary	{0.0: 'FALSE', 1.0: 'TRUE'}	Yes	Dummy-coded from categorical variable
	educmo_4.0	Visit 1 educmo_4.0 "Highest level of education for Mother: Some post-secondary school, but no 4 year degree; including associate degrees & technical certificates or diploma"	Binary	{0.0: 'FALSE', 1.0: 'TRUE'}	Yes	Dummy-coded from categorical variable
	educmo_5.0	Visit 1 educmo_5.0 "Highest level of education for Mother: Completed high school, diploma"	Binary	{0.0: 'FALSE', 1.0: 'TRUE'}	Yes	Dummy-coded from categorical variable
	educmo_6.0	Visit 1 educmo_6.0 "Highest level of education for Mother: Attended high school, no diploma"	Binary	{0.0: 'FALSE', 1.0: 'TRUE'}	Yes	Dummy-coded from categorical variable
	educmo_7.0	Visit 1 educmo_7.0 "Highest level of education for Mother: Completed 8th grade, no high school"	Binary	{0.0: 'FALSE', 1.0: 'TRUE'}	Yes	Dummy-coded from categorical variable
	educmo_8.0	Visit 1 educmo_8.0 "Highest level of education for Mother: Attended grade school, not through 8th grade"	Binary	{0.0: 'FALSE', 1.0: 'TRUE'}	Yes	Dummy-coded from categorical variable
	educmo_9.0	Visit 1 educmo_9.0 "Highest level of education for Mother: No schooling"	Binary	{0.0: 'FALSE', 1.0: 'TRUE'}	Yes	Dummy-coded from categorical variable
	educfa_1.0	Visit 1 educfa_1.0 "Highest level of education for Father: Completed post-graduate training, advanced degree"	Binary	{0.0: 'FALSE', 1.0: 'TRUE'}	Yes	Dummy-coded from categorical variable
	educfa_2.0	Visit 1 educfa_2.0 "Highest level of education for Father: Some post-graduate training, no degree"	Binary	{0.0: 'FALSE', 1.0: 'TRUE'}	Yes	Dummy-coded from categorical variable
	educfa_3.0	Visit 1 educfa_3.0 "Highest level of education for Father: Completed college, 4 year degree"	Binary	{0.0: 'FALSE', 1.0: 'TRUE'}	Yes	Dummy-coded from categorical variable
	educfa_4.0	Visit 1 educfa_4.0 "Highest level of education for Father: Some post-secondary school, but no 4 year degree; including associate degrees & technical certificates or diploma"	Binary	{0.0: 'FALSE', 1.0: 'TRUE'}	Yes	Dummy-coded from categorical variable
	educfa_5.0	Visit 1 educfa_5.0 "Highest level of education for Father: Completed high school, diploma"	Binary	{0.0: 'FALSE', 1.0: 'TRUE'}	Yes	Dummy-coded from categorical variable
	educfa_6.0	Visit 1 educfa_6.0 "Highest level of education for Father: Attended high school, no diploma"	Binary	{0.0: 'FALSE', 1.0: 'TRUE'}	Yes	Dummy-coded from categorical variable
	educfa_7.0	Visit 1 educfa_7.0 "Highest level of education for Father: Completed 8th grade, no high school"	Binary	{0.0: 'FALSE', 1.0: 'TRUE'}	Yes	Dummy-coded from categorical variable
	educfa_8.0	Visit 1 educfa_8.0 "Highest level of education for Father: Attended grade school, not through 8th grade"	Binary	{0.0: 'FALSE', 1.0: 'TRUE'}	Yes	Dummy-coded from categorical variable
	educfa_9.0	Visit 1 educfa_9.0 "Highest level of education for Father: No schooling"	Binary	{0.0: 'FALSE', 1.0: 'TRUE'}	Yes	Dummy-coded from categorical variable
	trt_set_1.0	Visit 1 trt_set_1.0 "Treatment setting: Inpatient ward"	Binary	{0.0: 'FALSE', 1.0: 'TRUE'}	Yes	Dummy-coded from categorical variable
	trt_set_2.0	Visit 1 trt_set_2.0 "Treatment setting: Day or partial hospital"	Binary	{0.0: 'FALSE', 1.0: 'TRUE'}	Yes	Dummy-coded from categorical variable
	trt_set_3.0	Visit 1 trt_set_3.0 "Treatment setting: Outpatient clinic"	Binary	{0.0: 'FALSE', 1.0: 'TRUE'}	Yes	Dummy-coded from categorical variable
	trt_set_4.0	Visit 1 trt_set_4.0 "Treatment setting: Not in Treatment"	Binary	{0.0: 'FALSE', 1.0: 'TRUE'}	Yes	Dummy-coded from categorical variable
	trt_set_5.0	Visit 1 trt_set_5.0 "Treatment setting: Other	Binary	{0.0: 'FALSE', 1.0: 'TRUE'}	Yes	Dummy-coded from categorical variable
	dxbase_1.0	Visit 1 dxbase_1.0 "Diagnosis at Baseline: Schizophrenia"	Binary	{0.0: 'FALSE', 1.0: 'TRUE'}	Yes	Dummy-coded from categorical variable
	dxbase_2.0	Visit 1 dxbase_2.0 "Diagnosis at Baseline: Schizoaffective bipolar"	Binary	{0.0: 'FALSE', 1.0: 'TRUE'}	Yes	Dummy-coded from categorical variable
	dxbase_3.0	Visit 1 dxbase_3.0 "Diagnosis at Baseline: Schizoaffective depressive"	Binary	{0.0: 'FALSE', 1.0: 'TRUE'}	Yes	Dummy-coded from categorical variable
	dxbase_4.0	Visit 1 dxbase_4.0 "Diagnosis at Baseline: Schizophreniform provisional"	Binary	{0.0: 'FALSE', 1.0: 'TRUE'}	Yes	Dummy-coded from categorical variable
	dxbase_5.0	Visit 1 dxbase_5.0 "Diagnosis at Baseline: Schizophreniform definite"	Binary	{0.0: 'FALSE', 1.0: 'TRUE'}	Yes	Dummy-coded from categorical variable
	dxbase_6.0	Visit 1 dxbase_6.0 "Diagnosis at Baseline: Brief psychotic disorder"	Binary	{0.0: 'FALSE', 1.0: 'TRUE'}	Yes	Dummy-coded from categorical variable
	dxbase_7.0	Visit 1 dxbase_7.0 "Diagnosis at Baseline: Psychotic disorder NOS"	Binary	{0.0: 'FALSE', 1.0: 'TRUE'}	Yes	Dummy-coded from categorical variable
	alcohlf_1.0	Visit 1 alcohlf_1.0 "Lifetime Alcohol use: Did not meet diagnostic criteria"	Binary	{0.0: 'FALSE', 1.0: 'TRUE'}	Yes	Dummy-coded from categorical variable
	alcohlf_2.0	Visit 1 alcohlf_2.0 "Lifetime Alcohol use: Met diagnostic criteria at some period"	Binary	{0.0: 'FALSE', 1.0: 'TRUE'}	Yes	Dummy-coded from categorical variable
	alcohlf_3.0	Visit 1 alcohlf_3.0 "Lifetime Alcohol use: Met symptomatic diagnostic criteria during Past 30 Days"	Binary	{0.0: 'FALSE', 1.0: 'TRUE'}	Yes	Dummy-coded from categorical variable
	sedatlf_1.0	Visit 1 sedatlf_1.0 "Lifetime Sedatives use: Did not meet diagnostic criteria"	Binary	{0.0: 'FALSE', 1.0: 'TRUE'}	Yes	Dummy-coded from categorical variable
	sedatlf_2.0	Visit 1 sedatlf_2.0 "Lifetime Sedatives use: Met diagnostic criteria at some period"	Binary	{0.0: 'FALSE', 1.0: 'TRUE'}	Yes	Dummy-coded from categorical variable
	sedatlf_3.0	Visit 1 sedatlf_3.0 "Lifetime Sedatives use: Met symptomatic diagnostic criteria during Past 30 Days"	Binary	{0.0: 'FALSE', 1.0: 'TRUE'}	Yes	Dummy-coded from categorical variable
	cannablf_1.0	Visit 1 cannablf_1.0 "Lifetime Cannabis use: Did not meet diagnostic criteria"	Binary	{0.0: 'FALSE', 1.0: 'TRUE'}	Yes	Dummy-coded from categorical variable
	cannablf_2.0	Visit 1 cannablf_2.0 "Lifetime Cannabis use: Met diagnostic criteria at some period"	Binary	{0.0: 'FALSE', 1.0: 'TRUE'}	Yes	Dummy-coded from categorical variable
	cannablf_3.0	Visit 1 cannablf_3.0 "Lifetime Cannabis use: Met symptomatic diagnostic criteria during Past 30 Days"	Binary	{0.0: 'FALSE', 1.0: 'TRUE'}	Yes	Dummy-coded from categorical variable
	stimulf_1.0	Visit 1 stimulf_1.0 "Lifetime Stimulants use: Did not meet diagnostic criteria"	Binary	{0.0: 'FALSE', 1.0: 'TRUE'}	Yes	Dummy-coded from categorical variable
	stimulf_2.0	Visit 1 stimulf_2.0 "Lifetime Stimulants use: Met diagnostic criteria at some period"	Binary	{0.0: 'FALSE', 1.0: 'TRUE'}	Yes	Dummy-coded from categorical variable
	stimulf_3.0	Visit 1 stimulf_3.0 "Lifetime Stimulants use: Met symptomatic diagnostic criteria during Past 30 Days"	Binary	{0.0: 'FALSE', 1.0: 'TRUE'}	Yes	Dummy-coded from categorical variable
	opioidlf_1.0	Visit 1 opioidlf_1.0 "Lifetime Opioids use: Did not meet diagnostic criteria"	Binary	{0.0: 'FALSE', 1.0: 'TRUE'}	Yes	Dummy-coded from categorical variable
	opioidlf_2.0	Visit 1 opioidlf_2.0 "Lifetime Opioids use: Met diagnostic criteria at some period"	Binary	{0.0: 'FALSE', 1.0: 'TRUE'}	Yes	Dummy-coded from categorical variable
	opioidlf_3.0	Visit 1 opioidlf_3.0 "Lifetime Opioids use: Met symptomatic diagnostic criteria during Past 30 Days"	Binary	{0.0: 'FALSE', 1.0: 'TRUE'}	Yes	Dummy-coded from categorical variable
	cocalf_1.0	Visit 1 cocalf_1.0 "Lifetime Cocaine use: Did not meet diagnostic criteria"	Binary	{0.0: 'FALSE', 1.0: 'TRUE'}	Yes	Dummy-coded from categorical variable
	cocalf_2.0	Visit 1 cocalf_2.0 "Lifetime Cocaine use: Met diagnostic criteria at some period"	Binary	{0.0: 'FALSE', 1.0: 'TRUE'}	Yes	Dummy-coded from categorical variable
	cocalf_3.0	Visit 1 cocalf_3.0 "Lifetime Cocaine use: Met symptomatic diagnostic criteria during Past 30 Days"	Binary	{0.0: 'FALSE', 1.0: 'TRUE'}	Yes	Dummy-coded from categorical variable
	pcplf_1.0	Visit 1 pcplf_1.0 "Lifetime PCP use: Did not meet diagnostic criteria"	Binary	{0.0: 'FALSE', 1.0: 'TRUE'}	Yes	Dummy-coded from categorical variable
	pcplf_2.0	Visit 1 pcplf_2.0 "Lifetime PCP use: Met diagnostic criteria at some period"	Binary	{0.0: 'FALSE', 1.0: 'TRUE'}	Yes	Dummy-coded from categorical variable
	pcplf_3.0	Visit 1 pcplf_3.0 "Lifetime PCP use: Met symptomatic diagnostic criteria during Past 30 Days"	Binary	{0.0: 'FALSE', 1.0: 'TRUE'}	Yes	Dummy-coded from categorical variable
	polylf_1.0	Visit 1 polylf_1.0 "Lifetime Poly-substance use: Did not meet diagnostic criteria"	Binary	{0.0: 'FALSE', 1.0: 'TRUE'}	Yes	Dummy-coded from categorical variable
	polylf_3.0	Visit 1 polylf_3.0 "Lifetime Poly-substance use: Met symptomatic diagnostic criteria during Past 30 Days"	Binary	{0.0: 'FALSE', 1.0: 'TRUE'}	Yes	Dummy-coded from categorical variable
	otherlf_1.0	Visit 1 otherlf_1.0 "Lifetime Other substance use: Did not meet diagnostic criteria"	Binary	{0.0: 'FALSE', 1.0: 'TRUE'}	Yes	Dummy-coded from categorical variable
	otherlf_3.0	Visit 1 otherlf_3.0 "Lifetime Other substance use: Met symptomatic diagnostic criteria during Past 30 Days"	Binary	{0.0: 'FALSE', 1.0: 'TRUE'}	Yes	Dummy-coded from categorical variable
	chldyn	Visit 1 cldyn "Does the client have children?"	Binary	{0: 'No', 1: 'Yes'}	No
	numchild	Visit 1 numchild "How many children?"	Ordinal/Continuous	Continuous value	No
	children_household	Visit 1 numchild "How many children in the same household?"	Ordinal/Continuous	Continuous value	No
	chldresp	Visit 1 chldresp "Does the client assume primary responsibility for the care of the child(ren) that live with them?"	Binary	{0: 'No', 1: 'Yes'}	No
	chldlvyn_1.0	Visit 1 chldlvyn_1.0 "Client’s child(ren) live in the same household: Yes, all children live with the client"	Binary	{0.0: 'FALSE', 1.0: 'TRUE'}	Yes	Dummy-coded from categorical variable
	chldlvyn_2.0	Visit 1 chldlvyn_2.0 "Client’s child(ren) live in the same household: Yes, some of the children live with the client"	Binary	{0.0: 'FALSE', 1.0: 'TRUE'}	Yes	Dummy-coded from categorical variable
	chldlvyn_3.0	Visit 1 chldlvyn_3.0 "Client’s child(ren) live in the same household: No, none of the children live with the client"	Binary	{0.0: 'FALSE', 1.0: 'TRUE'}	Yes	Dummy-coded from categorical variable

## Sheet: Covariates
Data	Variable	Description	Variable type	Variable values	Derived/Dummy Coded	NOTES
Covariates	site	Site code	Categorical	Text with the code	No
Data provenance:	R01	Site R01, unspecified	Binary	{0.0: 'FALSE', 1.0: 'TRUE'}	Yes	Dummy coded from the categorical variable
ptchart01.txt	R02	Site R02, unspecified	Binary	{0.0: 'FALSE', 1.0: 'TRUE'}	Yes	Dummy coded from the categorical variable
	R03	Site R03, unspecified	Binary	{0.0: 'FALSE', 1.0: 'TRUE'}	Yes	Dummy coded from the categorical variable
	R04	Site R04, unspecified	Binary	{0.0: 'FALSE', 1.0: 'TRUE'}	Yes	Dummy coded from the categorical variable
	R05	Site R05, unspecified	Binary	{0.0: 'FALSE', 1.0: 'TRUE'}	Yes	Dummy coded from the categorical variable
	R06	Site R06, unspecified	Binary	{0.0: 'FALSE', 1.0: 'TRUE'}	Yes	Dummy coded from the categorical variable
	R07	Site R07, unspecified	Binary	{0.0: 'FALSE', 1.0: 'TRUE'}	Yes	Dummy coded from the categorical variable
	R08	Site R08, unspecified	Binary	{0.0: 'FALSE', 1.0: 'TRUE'}	Yes	Dummy coded from the categorical variable
	R09	Site R09, unspecified	Binary	{0.0: 'FALSE', 1.0: 'TRUE'}	Yes	Dummy coded from the categorical variable
	R10	Site R10, unspecified	Binary	{0.0: 'FALSE', 1.0: 'TRUE'}	Yes	Dummy coded from the categorical variable
	R11	Site R11, unspecified	Binary	{0.0: 'FALSE', 1.0: 'TRUE'}	Yes	Dummy coded from the categorical variable
	R12	Site R12, unspecified	Binary	{0.0: 'FALSE', 1.0: 'TRUE'}	Yes	Dummy coded from the categorical variable
	R13	Site R13, unspecified	Binary	{0.0: 'FALSE', 1.0: 'TRUE'}	Yes	Dummy coded from the categorical variable
	R14	Site R14, unspecified	Binary	{0.0: 'FALSE', 1.0: 'TRUE'}	Yes	Dummy coded from the categorical variable
	R15	Site R15, unspecified	Binary	{0.0: 'FALSE', 1.0: 'TRUE'}	Yes	Dummy coded from the categorical variable
	R16	Site R16, unspecified	Binary	{0.0: 'FALSE', 1.0: 'TRUE'}	Yes	Dummy coded from the categorical variable
	R17	Site R17, unspecified	Binary	{0.0: 'FALSE', 1.0: 'TRUE'}	Yes	Dummy coded from the categorical variable
	R18	Site R18, unspecified	Binary	{0.0: 'FALSE', 1.0: 'TRUE'}	Yes	Dummy coded from the categorical variable
	R20	Site R20, unspecified	Binary	{0.0: 'FALSE', 1.0: 'TRUE'}	Yes	Dummy coded from the categorical variable
	R21	Site R21, unspecified	Binary	{0.0: 'FALSE', 1.0: 'TRUE'}	Yes	Dummy coded from the categorical variable
	R22	Site R22, unspecified	Binary	{0.0: 'FALSE', 1.0: 'TRUE'}	Yes	Dummy coded from the categorical variable
	R23	Site R23, unspecified	Binary	{0.0: 'FALSE', 1.0: 'TRUE'}	Yes	Dummy coded from the categorical variable
	R24	Site R24, unspecified	Binary	{0.0: 'FALSE', 1.0: 'TRUE'}	Yes	Dummy coded from the categorical variable
	R25	Site R25, unspecified	Binary	{0.0: 'FALSE', 1.0: 'TRUE'}	Yes	Dummy coded from the categorical variable
	R26	Site R26, unspecified	Binary	{0.0: 'FALSE', 1.0: 'TRUE'}	Yes	Dummy coded from the categorical variable
	R27	Site R27, unspecified	Binary	{0.0: 'FALSE', 1.0: 'TRUE'}	Yes	Dummy coded from the categorical variable
	R28	Site R28, unspecified	Binary	{0.0: 'FALSE', 1.0: 'TRUE'}	Yes	Dummy coded from the categorical variable
	R29	Site R29, unspecified	Binary	{0.0: 'FALSE', 1.0: 'TRUE'}	Yes	Dummy coded from the categorical variable
	R30	Site R30, unspecified	Binary	{0.0: 'FALSE', 1.0: 'TRUE'}	Yes	Dummy coded from the categorical variable
	R32	Site R32, unspecified	Binary	{0.0: 'FALSE', 1.0: 'TRUE'}	Yes	Dummy coded from the categorical variable
	R33	Site R33, unspecified	Binary	{0.0: 'FALSE', 1.0: 'TRUE'}	Yes	Dummy coded from the categorical variable
	R34	Site R34, unspecified	Binary	{0.0: 'FALSE', 1.0: 'TRUE'}	Yes	Dummy coded from the categorical variable
	R35	Site R35, unspecified	Binary	{0.0: 'FALSE', 1.0: 'TRUE'}	Yes	Dummy coded from the categorical variable
	R36	Site R36, unspecified	Binary	{0.0: 'FALSE', 1.0: 'TRUE'}	Yes	Dummy coded from the categorical variable
